# Supplementary material for: Genomic Adaptations to Salinity Resist Gene Flow in the Evolution of Floridian Watersnakes
Source: Mol Biol Evol. 2020 Oct 9;38(3):745–60. doi: 10.1093/molbev/msaa266 (PMC7947766; doi:10.1093/molbev/msaa266)
Supplement: msaa266_Supplementary_Data [file msaa266_supplementary_data.zip]

Archive with 2 entries (2 files):
- SupplementalFigures_v2.pdf
- SupplementalTables_v4.xlsx
