# Supplementary material for: Genomic Adaptations to Salinity Resist Gene Flow in the Evolution of Floridian Watersnakes
Source: Mol Biol Evol. 2020 Oct 9;38(3):745–60. doi: 10.1093/molbev/msaa266 (PMC7947766; doi:10.1093/molbev/msaa266)
Supplement: msaa266_Supplementary_Data [file msaa266_supplementary_data.zip › SupplementalTables_v4.xlsx]

## Sheet: supplementary table 1
ID	MuseumAccession	BioSample	Family	Genus	Capture_Species	Capture_Subspecies	Common Name	Morph	Sex	Age	Tail_cm	SL_Right	IL_Right	PO_Right	SL_Left	IL_Left	PO_Left	Ventrals	Subcaudals	SVL	MBSR	TAIL_TIP	ddRAD_SRA	construct_K1	construct_K2	dapc_2	Capture_DAPC-k2_Concordance	dapc_5	Capture_DAPC-k5_Concordance	dapc_6	dapc_7	cytB	ND1	ND4	E	M	PRLR	TATA	Concat_Mito_Tree	Concat_Nuclear_Tree	Concat_Tree	cytB_Clade	Concat_Clade	Tree_Concordance
CAS165425	CAS165425		Natricidae	Nerodia	N_clarkii	Uncertain	Salt Marsh Snake																									KP765665										Peninsular
CAS211010	CAS211010		Natricidae	Nerodia	N_fasciata	Uncertain	Southern Water Snake																									AY866529										Peninsular
CLP0945	FLMNH: Field Tag: CLP0945		Natricidae	Nerodia	N_fasciata	N_f_pictiventris	Florida Banded Water Snake		Female																							MT801183										Peninsular
CLP0946	UF181417		Natricidae	Nerodia	N_fasciata	N_f_pictiventris	Florida Banded Water Snake		Female																							MT801184										Peninsular
CLP0947	UF181418		Natricidae	Nerodia	N_fasciata	N_f_pictiventris	Florida Banded Water Snake		Female																							MT801185										Peninsular
CLP0948	UF181419		Natricidae	Nerodia	N_fasciata	N_f_pictiventris	Florida Banded Water Snake		Male																							MT801186										Peninsular
CLP0949	UF181420		Natricidae	Nerodia	N_fasciata	N_f_pictiventris	Florida Banded Water Snake		Female																							MT801187										Peninsular
CLP0950	UF181421		Natricidae	Nerodia	N_fasciata	N_f_pictiventris	Florida Banded Water Snake		Female																							MT801188										Peninsular
CLP0951	UF181422		Natricidae	Nerodia	N_fasciata	N_f_pictiventris	Florida Banded Water Snake		Male																							MT801189										Peninsular
CLP0952	UF181423		Natricidae	Nerodia	N_fasciata	N_f_pictiventris	Florida Banded Water Snake																									MT801190										Peninsular
CLP0953	UF181424		Natricidae	Nerodia	N_fasciata	N_f_pictiventris	Florida Banded Water Snake		Female																							MT801191										Peninsular
CLP0954	UF181425	SAMN15544064	Natricidae	Nerodia	N_fasciata	N_f_pictiventris	Florida Banded Water Snake		Male														SRR12229140	0.985	0.015	N_fasciata	TRUE	N_f_pictiventris	TRUE	N_f_pictiventris	N_f_pictiventris	MT801192										Peninsular
CLP0955	UF181426		Natricidae	Nerodia	N_fasciata	N_f_pictiventris	Florida Banded Water Snake		Male																							MT801193										Peninsular
CLP0956	FLMNH: Field Tag: CLP0956		Natricidae	Nerodia	N_fasciata	N_f_pictiventris	Florida Banded Water Snake			Neonate																						MT801194										Peninsular
CLP0957	UF181428		Natricidae	Nerodia	N_fasciata	N_f_pictiventris	Florida Banded Water Snake			Neonate																						MT801195										Peninsular
CLP0958	FLMNH: Field Tag: CLP0958		Natricidae	Nerodia	N_fasciata	N_f_pictiventris	Florida Banded Water Snake			Neonate																						MT801196										Peninsular
CLP0959	FLMNH: Field Tag: CLP0959		Natricidae	Nerodia	N_fasciata	N_f_pictiventris	Florida Banded Water Snake			Neonate																						MT801197										Peninsular
CLP0960	FLMNH: Field Tag: CLP0960		Natricidae	Nerodia	N_fasciata	N_f_pictiventris	Florida Banded Water Snake																									MT801198										Peninsular
CLP0961	FLMNH: Field Tag: CLP0961		Natricidae	Nerodia	N_fasciata	N_f_pictiventris	Florida Banded Water Snake																									MT801199										Peninsular
CLP0962	FLMNH: Field Tag: CLP0962		Natricidae	Nerodia	N_fasciata	N_f_pictiventris	Florida Banded Water Snake																									MT801200										Peninsular
CLP0963	FLMNH: Field Tag: CLP0963		Natricidae	Nerodia	N_fasciata	N_f_pictiventris	Florida Banded Water Snake																									MT801201										Peninsular
CLP0964	FLMNH: Field Tag: CLP0964		Natricidae	Nerodia	N_fasciata	N_f_pictiventris	Florida Banded Water Snake																									MT801202										Peninsular
CLP0965	FLMNH: Field Tag: CLP0965		Natricidae	Nerodia	N_fasciata	N_f_pictiventris	Florida Banded Water Snake		Male																							MT801203										Peninsular
CLP0966	UF181437	SAMN15544065	Natricidae	Nerodia	N_fasciata	N_f_pictiventris	Florida Banded Water Snake																SRR12229139	1	0	N_fasciata	TRUE	N_f_pictiventris	TRUE	N_f_pictiventris	N_f_pictiventris	MT801204										Peninsular
CLP0969	UF181678		Natricidae	Nerodia	N_floridana		Florida Water Snake																									MT801205										Outgroup
CLP0970	FLMNH: Field Tag: CLP0970		Natricidae	Nerodia	N_fasciata	N_f_pictiventris	Florida Banded Water Snake																									MT801206										Peninsular
CLP0971	FLMNH: Field Tag: CLP0971		Natricidae	Nerodia	N_fasciata	N_f_pictiventris	Florida Banded Water Snake																									MT801207										Peninsular
CLP0972	FLMNH: Field Tag: CLP0972		Natricidae	Nerodia	N_fasciata	N_f_pictiventris	Florida Banded Water Snake																									MT801208										Peninsular
CLP0973	UF181438		Natricidae	Nerodia	N_fasciata	N_f_pictiventris	Florida Banded Water Snake																									MT801209										Peninsular
CLP0974	UF181439		Natricidae	Nerodia	N_fasciata	N_f_pictiventris	Florida Banded Water Snake																									MT801210										Peninsular
CLP0975	FLMNH: Field Tag: CLP0975		Natricidae	Nerodia	N_fasciata	N_f_pictiventris	Florida Banded Water Snake																									MT801211										Peninsular
CLP0976	UF181440		Natricidae	Nerodia	N_fasciata	N_f_pictiventris	Florida Banded Water Snake																									MT801212										Peninsular
CLP0977	FLMNH: Field Tag: CLP0977		Natricidae	Nerodia	N_fasciata	N_f_pictiventris	Florida Banded Water Snake																									MT801213										Peninsular
CLP0978	FLMNH: Field Tag: CLP0978		Natricidae	Nerodia	N_fasciata	N_f_pictiventris	Florida Banded Water Snake																									MT801214										Peninsular
CLP0979	FLMNH: Field Tag: CLP0979		Natricidae	Nerodia	N_fasciata	N_f_pictiventris	Florida Banded Water Snake																									MT801215										Peninsular
CLP0980	UF181441	SAMN15544066	Natricidae	Nerodia	N_fasciata	N_f_pictiventris	Florida Banded Water Snake																SRR12229109	0.999	0.001	N_fasciata	TRUE	N_f_pictiventris	TRUE	N_f_pictiventris	N_f_pictiventris	MT801216										Peninsular
CLP0983	UF181383		Natricidae	Nerodia	N_fasciata	N_f_fasciata	Banded Water Snake		Female																							MT801217										Mainland
CLP0990	UF181364		Natricidae	Nerodia	N_fasciata	Uncertain	Southern Water Snake		Male																							MT801218										Peninsular
CLP0991	UF181136		Natricidae	Nerodia	N_clarkii	Uncertain	Salt Marsh Snake		Female																							MT801219										Peninsular
CLP1015	FLMNH: Field Tag: CLP1015		Natricidae	Nerodia	N_fasciata	Uncertain	Southern Water Snake																									MT801220										Mainland
CLP1016	FLMNH: Field Tag: CLP1016		Natricidae	Nerodia	N_clarkii	N_c_compressicauda	Mangrove Salt Marsh Snake																									MT801221										Peninsular
CLP1018	FLMNH: Field Tag: CLP1018		Natricidae	Nerodia	N_fasciata	N_f_pictiventris	Florida Banded Water Snake																									MT801222										Peninsular
CLP1019	FLMNH: Field Tag: CLP1019		Natricidae	Nerodia	N_fasciata	N_f_pictiventris	Florida Banded Water Snake																									MT801223										Peninsular
CLP1022	FLMNH: Field Tag: CLP1022		Natricidae	Nerodia	N_fasciata	N_f_pictiventris	Florida Banded Water Snake																									MT801224										Peninsular
CLP1023	FLMNH: Field Tag: CLP1023		Natricidae	Nerodia	N_fasciata	N_f_pictiventris	Florida Banded Water Snake																									MT801225										Peninsular
CLP1027	FLMNH: Field Tag: CLP1027		Natricidae	Nerodia	N_fasciata	N_f_pictiventris	Florida Banded Water Snake																									MT801226										Peninsular
CLP1028	FLMNH: Field Tag: CLP1028		Natricidae	Nerodia	N_fasciata	Uncertain	Southern Water Snake																									MT801227										Peninsular
CLP1029	FLMNH: Field Tag: CLP1029		Natricidae	Nerodia	N_floridana		Florida Water Snake																									MT801228										Outgroup
CLP1030	FLMNH: Field Tag: CLP1030		Natricidae	Nerodia	N_fasciata	N_f_pictiventris	Florida Banded Water Snake																									MT801229										Peninsular
CLP1031	FLMNH: Field Tag: CLP1031		Natricidae	Nerodia	N_fasciata	N_f_fasciata	Banded Water Snake																									MT801230										Mainland
CLP1032	FLMNH: Field Tag: CLP1032		Natricidae	Nerodia	N_fasciata	N_f_fasciata	Banded Water Snake																									MT801231										Mainland
CLP1033	FLMNH: Field Tag: CLP1033		Natricidae	Nerodia	N_fasciata	N_f_fasciata	Banded Water Snake																									MT801232										Mainland
CLP1034	FLMNH: Field Tag: CLP1034		Natricidae	Nerodia	N_fasciata	N_f_fasciata	Banded Water Snake																									MT801233										Mainland
CLP1035	FLMNH: Field Tag: CLP1035		Natricidae	Nerodia	N_clarkii	N_c_clarkii	Gulf Salt Marsh Snake																									MT801234										Peninsular
CLP1036	FLMNH: Field Tag: CLP1036	SAMN15544067	Natricidae	Nerodia	N_fasciata	N_f_pictiventris	Florida Banded Water Snake																SRR12229098	0.995	0.005	N_fasciata	TRUE	N_f_pictiventris	TRUE	N_f_pictiventris	N_f_pictiventris	MT801235										Peninsular
CLP1037	FLMNH: Field Tag: CLP1037		Natricidae	Nerodia	N_fasciata	N_f_pictiventris	Florida Banded Water Snake																									MT801236										Peninsular
CLP1038	FLMNH: Field Tag: CLP1038	SAMN15544068	Natricidae	Nerodia	N_fasciata	N_f_pictiventris	Florida Banded Water Snake																SRR12229087	0.981	0.019	N_fasciata	TRUE	N_f_pictiventris	TRUE	N_f_pictiventris	N_f_pictiventris	MT801237										Peninsular
CLP1039	FLMNH: Field Tag: CLP1039		Natricidae	Nerodia	N_fasciata	Uncertain	Southern Water Snake																									MT801238										Mainland
CLP1048	FLMNH: Field Tag: CLP1048		Natricidae	Regina	R_grahamii		Graham's Crayfish Snake																										MT801455	MT801550	MT801639	MT801705	MT801772	MT801839	X	X	X		Outgroup
CLP1127	UF181442		Natricidae	Nerodia	N_fasciata	N_f_pictiventris	Florida Banded Water Snake		Female																							MT801239										Peninsular
CLP1128	UF181137		Natricidae	Nerodia	N_clarkii	Uncertain	Salt Marsh Snake		Female																							MT801240										Peninsular
CLP1129	UF181138	SAMN15544069	Natricidae	Nerodia	N_clarkii	Uncertain	Salt Marsh Snake		Female														SRR12229076	0.562	0.438	N_clarkii	TRUE	N_c_compressicauda		N_c_compressicauda_eastwest	N_c_compressicauda_east	MT801241										Peninsular
CLP1130	UF181139	SAMN15544070	Natricidae	Nerodia	N_clarkii	Uncertain	Salt Marsh Snake		Female														SRR12229065	0.574	0.426	N_clarkii	TRUE	N_c_compressicauda		N_c_compressicauda_eastwest	N_c_compressicauda_east	MT801242										Peninsular
CLP1131	UF181234		Natricidae	Nerodia	N_clarkii	N_c_compressicauda	Mangrove Salt Marsh Snake		Female																							MT801243										Peninsular
CLP1132	UF181235		Natricidae	Nerodia	N_clarkii	N_c_compressicauda	Mangrove Salt Marsh Snake		Female																							MT801244										Peninsular
CLP1133	UF181140		Natricidae	Nerodia	N_clarkii	Uncertain	Salt Marsh Snake		Female																							MT801245										Peninsular
CLP1134	UF181141		Natricidae	Nerodia	N_clarkii	Uncertain	Salt Marsh Snake																									MT801246										Peninsular
CLP1135	UF181142	SAMN15544071	Natricidae	Nerodia	N_clarkii	Uncertain	Salt Marsh Snake			Neonate													SRR12229054	0.565	0.435	N_clarkii	TRUE	N_c_compressicauda		N_c_compressicauda_eastwest	N_c_compressicauda_east	MT801247										Peninsular
CLP1136	UF181143		Natricidae	Nerodia	N_clarkii	Uncertain	Salt Marsh Snake																									MT801248										Peninsular
CLP1137	UF181144	SAMN15544072	Natricidae	Nerodia	N_clarkii	Uncertain	Salt Marsh Snake																SRR12229043	0.593	0.407	N_clarkii	TRUE	N_c_compressicauda		N_c_compressicauda_eastwest	N_c_compressicauda_east	MT801249										Peninsular
CLP1138	UF181145		Natricidae	Nerodia	N_clarkii	Uncertain	Salt Marsh Snake																									MT801250										Peninsular
CLP1139	UF181443	SAMN15544073	Natricidae	Nerodia	N_fasciata	N_f_pictiventris	Florida Banded Water Snake																SRR12229032	1	0	N_fasciata	TRUE	N_f_pictiventris	TRUE	N_f_pictiventris	N_f_pictiventris
CLP1140	UF181444	SAMN15544074	Natricidae	Nerodia	N_fasciata	N_f_pictiventris	Florida Banded Water Snake																SRR12229138	0.977	0.023	N_fasciata	TRUE	N_f_pictiventris	TRUE	N_f_pictiventris	N_f_pictiventris	MT801251										Peninsular
CLP1141	FLMNH: Field Tag: CLP1141	SAMN15544075	Natricidae	Nerodia	N_clarkii	Uncertain	Salt Marsh Snake		Male														SRR12229127	0.646	0.354	N_clarkii	TRUE	N_c_compressicauda		N_c_compressicauda_eastwest	N_c_compressicauda_east	MT801252										Peninsular
CLP1142	UF181147		Natricidae	Nerodia	N_clarkii	Uncertain	Salt Marsh Snake																									MT801253										Peninsular
CLP1143	UF181365		Natricidae	Nerodia	N_fasciata	Uncertain	Southern Water Snake																									MT801254										Peninsular
CLP1144	UF181366		Natricidae	Nerodia	N_fasciata	Uncertain	Southern Water Snake																									MT801255										Peninsular
CLP1145	FLMNH: Field Tag: CLP1145		Natricidae	Nerodia	N_fasciata	Uncertain	Southern Water Snake																									MT801256										Peninsular
CLP1146	UF181367		Natricidae	Nerodia	N_fasciata	Uncertain	Southern Water Snake																									MT801257										Peninsular
CLP1147	UF181148		Natricidae	Nerodia	N_clarkii	Uncertain	Salt Marsh Snake																									MT801258	MT801456	MT801551	MT801640	MT801706	MT801773	MT801840	X	X	X	Peninsular	Peninsular	TRUE
CLP1148	UF181368	SAMN15544076	Natricidae	Nerodia	N_fasciata	Uncertain	Southern Water Snake																SRR12229117	0.577	0.423	N_clarkii	FALSE	N_c_compressicauda		N_c_compressicauda_eastwest	N_c_compressicauda_east	MT801259										Peninsular
CLP1149	UF181149	SAMN15544077	Natricidae	Nerodia	N_clarkii	Uncertain	Salt Marsh Snake		Male														SRR12229116	0.496	0.504	N_clarkii	TRUE	N_c_compressicauda		N_c_compressicauda_eastwest	N_c_compressicauda_east	MT801260										Peninsular
CLP1150	UF181369		Natricidae	Nerodia	N_fasciata	Uncertain	Southern Water Snake																									MT801261										Peninsular
CLP1151	UF181370		Natricidae	Nerodia	N_fasciata	Uncertain	Southern Water Snake		Male																							MT801262										Peninsular
CLP1152	FLMNH: Field Tag: CLP1152		Natricidae	Nerodia	N_fasciata	N_f_pictiventris	Florida Banded Water Snake		Male																							MT801263										Peninsular
CLP1153	FLMNH: Field Tag: CLP1153		Natricidae	Nerodia	N_fasciata	N_f_pictiventris	Florida Banded Water Snake																									MT801264										Peninsular
CLP1154	UF181447		Natricidae	Nerodia	N_fasciata	N_f_pictiventris	Florida Banded Water Snake																									MT801265										Peninsular
CLP1155	FLMNH: Field Tag: CLP1155		Natricidae	Nerodia	N_fasciata	N_f_pictiventris	Florida Banded Water Snake																									MT801266										Peninsular
CLP1156	UF181449		Natricidae	Nerodia	N_fasciata	N_f_pictiventris	Florida Banded Water Snake		Male																							MT801267										Peninsular
CLP1158	UF181371		Natricidae	Nerodia	N_fasciata	Uncertain	Southern Water Snake		Male																							MT801268										Peninsular
CLP1159	FLMNH: Field Tag: CLP1159		Natricidae	Nerodia	N_fasciata	N_f_pictiventris	Florida Banded Water Snake																									MT801269										Peninsular
CLP1160	UF181236		Natricidae	Nerodia	N_clarkii	N_c_compressicauda	Mangrove Salt Marsh Snake		Male																							MT801270										Peninsular
CLP1161	UF181450		Natricidae	Nerodia	N_fasciata	N_f_pictiventris	Florida Banded Water Snake																									MT801271										Peninsular
CLP1162	UF181451		Natricidae	Nerodia	N_fasciata	N_f_pictiventris	Florida Banded Water Snake																									MT801272										Peninsular
CLP1164	UF181453		Natricidae	Nerodia	N_fasciata	N_f_pictiventris	Florida Banded Water Snake																									MT801273										Peninsular
CLP1165	UF181454		Natricidae	Nerodia	N_fasciata	N_f_pictiventris	Florida Banded Water Snake																									MT801274										Peninsular
CLP1167	UF181455		Natricidae	Nerodia	N_fasciata	N_f_pictiventris	Florida Banded Water Snake		Male																							MT801275										Peninsular
CLP1168	UF181150		Natricidae	Nerodia	N_clarkii	Uncertain	Salt Marsh Snake		Female																							MT801276										Peninsular
CLP1169	UF181456		Natricidae	Nerodia	N_fasciata	N_f_pictiventris	Florida Banded Water Snake		Male																							MT801277										Peninsular
CLP1170	UF181372		Natricidae	Nerodia	N_fasciata	Uncertain	Southern Water Snake		Female																							MT801278										Peninsular
CLP1176	UF181237		Natricidae	Nerodia	N_clarkii	N_c_compressicauda	Mangrove Salt Marsh Snake																									MT801279										Peninsular
CLP1177	UF181238	SAMN15544078	Natricidae	Nerodia	N_clarkii	N_c_compressicauda	Mangrove Salt Marsh Snake		Male														SRR12229115	0.634	0.366	N_fasciata	FALSE	N_c_compressicauda	TRUE	N_c_compressicauda_eastwest	N_c_compressicauda_west	MT801280										Peninsular
CLP1178	FLMNH: Field Tag: CLP1178		Natricidae	Nerodia	N_clarkii	N_c_compressicauda	Mangrove Salt Marsh Snake																									MT801281										Peninsular
CLP1180	UF181240	SAMN15544079	Natricidae	Nerodia	N_clarkii	N_c_compressicauda	Mangrove Salt Marsh Snake		Male														SRR12229114	0.406	0.594	N_clarkii	TRUE	N_c_compressicauda	TRUE	N_c_compressicauda_eastwest	N_c_compressicauda_west	MT801282	MT801457	MT801552	MT801641	MT801707	MT801774		X	X	X	Peninsular	Peninsular	TRUE
CLP1181	UF181241		Natricidae	Nerodia	N_clarkii	N_c_compressicauda	Mangrove Salt Marsh Snake																									MT801283										Peninsular
CLP1182	UF181689		Natricidae	Nerodia	N_clarkii	N_c_compressicauda	Mangrove Salt Marsh Snake		Male																							MT801284										Peninsular
CLP1183	UF181242		Natricidae	Nerodia	N_clarkii	N_c_compressicauda	Mangrove Salt Marsh Snake		Male																							MT801285										Peninsular
CLP1184	FLMNH: Field Tag: CLP1184		Natricidae	Nerodia	N_clarkii	N_c_compressicauda	Mangrove Salt Marsh Snake		Male																							MT801286	MT801458	MT801553	MT801642	MT801708	MT801775	MT801841	X	X	X	Peninsular	Peninsular	TRUE
CLP1185	FLMNH: Field Tag: CLP1185		Natricidae	Nerodia	N_clarkii	N_c_compressicauda	Mangrove Salt Marsh Snake		Male																							MT801287										Peninsular
CLP1186	FLMNH: Field Tag: CLP1186		Natricidae	Nerodia	N_clarkii	N_c_compressicauda	Mangrove Salt Marsh Snake																									MT801288										Peninsular
CLP1187	FLMNH: Field Tag: CLP1187		Natricidae	Nerodia	N_clarkii	N_c_compressicauda	Mangrove Salt Marsh Snake																									MT801289										Peninsular
CLP1188	FLMNH: Field Tag: CLP1188		Natricidae	Nerodia	N_fasciata	N_f_pictiventris	Florida Banded Water Snake																									MT801290										Peninsular
CLP1189	UF181457	SAMN15544080	Natricidae	Nerodia	N_fasciata	N_f_pictiventris	Florida Banded Water Snake																SRR12229113	1	0	N_fasciata	TRUE	N_f_pictiventris	TRUE	N_f_pictiventris	N_f_pictiventris	MT801291										Peninsular
CLP1190	UF181247	SAMN15544081	Natricidae	Nerodia	N_clarkii	N_c_compressicauda	Mangrove Salt Marsh Snake																SRR12229112	0.461	0.539	N_clarkii	TRUE	N_c_compressicauda	TRUE	N_c_compressicauda_eastwest	N_c_compressicauda_east	MT801292	MT801459	MT801554	MT801643	MT801709	MT801776	MT801842	X	X	X	Peninsular	Peninsular	TRUE
CLP1191	UF181248	SAMN15544082	Natricidae	Nerodia	N_clarkii	N_c_compressicauda	Mangrove Salt Marsh Snake																SRR12229111	0.564	0.436	N_clarkii	TRUE	N_c_compressicauda	TRUE	N_c_compressicauda_eastwest	N_c_compressicauda_east	MT801293										Peninsular
CLP1192	UF181249	SAMN15544083	Natricidae	Nerodia	N_clarkii	N_c_compressicauda	Mangrove Salt Marsh Snake		Male														SRR12229110	0.385	0.615	N_clarkii	TRUE	N_c_compressicauda	TRUE	N_c_compressicauda_eastwest	N_c_compressicauda_east	MT801294										Peninsular
CLP1193	UF181250		Natricidae	Nerodia	N_clarkii	N_c_compressicauda	Mangrove Salt Marsh Snake		Female	Adult	17.2							127	78	51.5		1										MT801295										Peninsular
CLP1194	UF181251	SAMN15544084	Natricidae	Nerodia	N_clarkii	N_c_compressicauda	Mangrove Salt Marsh Snake																SRR12229108	0.385	0.615	N_clarkii	TRUE	N_c_compressicauda	TRUE	N_c_compressicauda_eastwest	N_c_compressicauda_east	MT801296										Peninsular
CLP1195	UF181716		Natricidae	Nerodia	N_hybrid		Southern/Salt Marsh Water Snake Hybrid		Male																							MT801297										Peninsular
CLP1196	UF181252		Natricidae	Nerodia	N_clarkii	N_c_compressicauda	Mangrove Salt Marsh Snake		Female																							MT801298										Peninsular
CLP1197	UF181717		Natricidae	Nerodia	N_hybrid		Southern/Salt Marsh Water Snake Hybrid		Male																							MT801299										Peninsular
CLP1198	UF181718		Natricidae	Nerodia	N_hybrid		Southern/Salt Marsh Water Snake Hybrid		Female																							MT801300										Peninsular
CLP1199	UF181719		Natricidae	Nerodia	N_hybrid		Southern/Salt Marsh Water Snake Hybrid		Female																							MT801301										Peninsular
CLP1200	UF181152		Natricidae	Nerodia	N_clarkii	N_c_clarkii	Gulf Salt Marsh Snake		Female																							MT801302										Peninsular
CLP1201	UF181458		Natricidae	Nerodia	N_fasciata	N_f_pictiventris	Florida Banded Water Snake		Female																							MT801303										Peninsular
CLP1213	FLMNH: Field Tag: CLP1213		Natricidae	Nerodia	N_clarkii	N_c_compressicauda	Mangrove Salt Marsh Snake		Male																							MT801304										Peninsular
CLP1214	FLMNH: Field Tag: CLP1214		Natricidae	Nerodia	N_clarkii	N_c_compressicauda	Mangrove Salt Marsh Snake																									MT801305										Peninsular
CLP1215	FLMNH: Field Tag: CLP1215	SAMN15544085	Natricidae	Nerodia	N_fasciata	N_f_pictiventris	Florida Banded Water Snake		Male														SRR12229107	0.499	0.501	N_clarkii	FALSE	N_c_compressicauda	FALSE	N_c_compressicauda_eastwest	N_c_compressicauda_west	MT801306										Peninsular
CLP1216	FLMNH: Field Tag: CLP1216		Natricidae	Nerodia	N_clarkii	N_c_compressicauda	Mangrove Salt Marsh Snake																									MT801307										Peninsular
CLP1217	FLMNH: Field Tag: CLP1217	SAMN15544086	Natricidae	Nerodia	N_clarkii	N_c_compressicauda	Mangrove Salt Marsh Snake		Male														SRR12229106	0.406	0.594	N_clarkii	TRUE	N_c_compressicauda	TRUE	N_c_compressicauda_eastwest	N_c_compressicauda_west	MT801308										Peninsular
CLP1219	FLMNH: Field Tag: CLP1219		Natricidae	Nerodia	N_clarkii	N_c_compressicauda	Mangrove Salt Marsh Snake																									MT801309										Peninsular
CLP1221	FLMNH: Field Tag: CLP1221		Natricidae	Nerodia	N_clarkii	N_c_compressicauda	Mangrove Salt Marsh Snake																									MT801310										Peninsular
CLP1227	UF181462	SAMN15544087	Natricidae	Nerodia	N_fasciata	N_f_pictiventris	Florida Banded Water Snake																SRR12229105	0.951	0.049	N_fasciata	TRUE	N_f_pictiventris	TRUE	N_f_pictiventris	N_f_pictiventris	MT801311										Peninsular
CLP1228	UF181463		Natricidae	Nerodia	N_fasciata	N_f_pictiventris	Florida Banded Water Snake																									MT801312										Peninsular
CLP1230	UF181154		Natricidae	Nerodia	N_clarkii	N_c_clarkii	Gulf Salt Marsh Snake		Male																							MT801313										Peninsular
CLP1231	UF181155	SAMN15544088	Natricidae	Nerodia	N_clarkii	N_c_clarkii	Gulf Salt Marsh Snake		Female	Adult	9.8							132	66	34.2	21	1	SRR12229104	0.341	0.659	N_clarkii	TRUE	N_c_clarkii	TRUE	N_c_clarkii	N_c_clarkii	MT801314	MT801460	MT801555	MT801644	MT801710	MT801777		X	X	X	Peninsular	Peninsular	TRUE
CLP1232	UF181156		Natricidae	Nerodia	N_clarkii	N_c_clarkii	Gulf Salt Marsh Snake		Male	Neonate	7.4							131	85	19.5	21	1										MT801315	MT801461	MT801556	MT801645	MT801711	MT801778	MT801843	X	X	X	Peninsular	Peninsular	TRUE
CLP1233	UF181157	SAMN15544089	Natricidae	Nerodia	N_clarkii	N_c_clarkii	Gulf Salt Marsh Snake		Male														SRR12229103	0.404	0.596	N_clarkii	TRUE	N_c_clarkii	TRUE	N_c_clarkii	N_c_clarkii	MT801316										Peninsular
CLP1234	UF181158	SAMN15544090	Natricidae	Nerodia	N_clarkii	N_c_clarkii	Gulf Salt Marsh Snake		Male														SRR12229102	0.422	0.578	N_clarkii	TRUE	N_c_clarkii	TRUE	N_c_clarkii	N_c_clarkii	MT801317	MT801462	MT801557	MT801646	MT801712	MT801779	MT801844	X	X	X	Peninsular	Peninsular	TRUE
CLP1235	UF181159	SAMN15544091	Natricidae	Nerodia	N_clarkii	N_c_clarkii	Gulf Salt Marsh Snake																SRR12229101	0.41	0.59	N_clarkii	TRUE	N_c_clarkii	TRUE	N_c_clarkii	N_c_clarkii	MT801318	MT801463	MT801558	MT801647	MT801713	MT801780	MT801845	X	X	X	Peninsular	Peninsular	TRUE
CLP1236	UF181160		Natricidae	Nerodia	N_clarkii	N_c_clarkii	Gulf Salt Marsh Snake		Male	Adult	14.1							134	80	41.9		1										MT801319										Peninsular
CLP1237	UF181201		Natricidae	Nerodia	N_clarkii	N_c_clarkii	Gulf Salt Marsh Snake																									MT801320	MT801464	MT801559	MT801648	MT801714	MT801781	MT801846	X	X	X	Peninsular	Peninsular	TRUE
CLP1238	UF181202		Natricidae	Nerodia	N_clarkii	N_c_clarkii	Gulf Salt Marsh Snake		Male	Neonate	6.5							131	77	17.9	21	1										MT801321	MT801465	MT801560	MT801649	MT801715	MT801782		X	X	X	Peninsular	Peninsular	TRUE
CLP1239	UF181203		Natricidae	Nerodia	N_clarkii	N_c_clarkii	Gulf Salt Marsh Snake		Male	Adult	10.6							130	79	30.4	21	1										MT801322	MT801466	MT801561	MT801650	MT801716	MT801783	MT801847	X	X	X	Mainland	Mainland	TRUE
CLP1240	UF181204	SAMN15544092	Natricidae	Nerodia	N_clarkii	N_c_clarkii	Gulf Salt Marsh Snake		Male	Neonate	6.5							128	76	19.3	21	1	SRR12229100	0.431	0.569	N_clarkii	TRUE	N_c_clarkii	TRUE	N_c_clarkii	N_c_clarkii	MT801323										Peninsular
CLP1241	UF181205		Natricidae	Nerodia	N_clarkii	N_c_clarkii	Gulf Salt Marsh Snake		Male	Adult	15.6							131	91	42.5	21	1										MT801324	MT801467	MT801562	MT801651	MT801717	MT801784	MT801848	X	X	X	Peninsular	Peninsular	TRUE
CLP1242	UF181206	SAMN15544093	Natricidae	Nerodia	N_clarkii	N_c_clarkii	Gulf Salt Marsh Snake		Male														SRR12229099	0.396	0.604	N_clarkii	TRUE	N_c_clarkii	TRUE	N_c_clarkii	N_c_clarkii	MT801325	MT801468	MT801563	MT801652	MT801718	MT801785	MT801849	X	X	X	Mainland	Mainland	TRUE
CLP1243	UF181207	SAMN15544094	Natricidae	Nerodia	N_clarkii	N_c_clarkii	Gulf Salt Marsh Snake		Female	Adult	10.2							131	65	36.3	22	1	SRR12229097	0.408	0.592	N_clarkii	TRUE	N_c_clarkii	TRUE	N_c_clarkii	N_c_clarkii	MT801326	MT801469	MT801564		MT801719	MT801786	MT801850	X	X	X	Peninsular	Peninsular	TRUE
CLP1244	UF181208		Natricidae	Nerodia	N_clarkii	N_c_clarkii	Gulf Salt Marsh Snake			Neonate																						MT801327	MT801470	MT801565	MT801653	MT801720	MT801787		X	X	X	Peninsular	Peninsular	TRUE
CLP1245	UF181209		Natricidae	Nerodia	N_clarkii	N_c_clarkii	Gulf Salt Marsh Snake		Female	Neonate	5.5							126	76	14.8	21	1										MT801328										Peninsular
CLP1246	UF181210		Natricidae	Nerodia	N_clarkii	N_c_clarkii	Gulf Salt Marsh Snake																									MT801329	MT801471	MT801566	MT801654	MT801721	MT801788	MT801851	X	X	X	Peninsular	Peninsular	TRUE
CLP1247	UF181211		Natricidae	Nerodia	N_clarkii	N_c_clarkii	Gulf Salt Marsh Snake																									MT801330										Mainland
CLP1248	UF181212		Natricidae	Nerodia	N_clarkii	N_c_clarkii	Gulf Salt Marsh Snake																									MT801331	MT801472	MT801567	MT801655	MT801722	MT801789	MT801852	X	X	X	Peninsular	Peninsular	TRUE
CLP1249	UF181213		Natricidae	Nerodia	N_clarkii	N_c_clarkii	Gulf Salt Marsh Snake																									MT801332										Peninsular
CLP1250	UF181214		Natricidae	Nerodia	N_clarkii	N_c_clarkii	Gulf Salt Marsh Snake																									MT801333	MT801473	MT801568	MT801656	MT801723	MT801790	MT801853	X	X	X	Peninsular	Peninsular	TRUE
CLP1251	UF181215	SAMN15544095	Natricidae	Nerodia	N_clarkii	N_c_clarkii	Gulf Salt Marsh Snake																SRR12229096	0.407	0.593	N_clarkii	TRUE	N_c_clarkii	TRUE	N_c_clarkii	N_c_clarkii	MT801334	MT801474	MT801569	MT801657	MT801724	MT801791	MT801854	X	X	X	Peninsular	Peninsular	TRUE
CLP1252	UF181216		Natricidae	Nerodia	N_clarkii	N_c_clarkii	Gulf Salt Marsh Snake		Male																							MT801335	MT801475	MT801570	MT801658	MT801725	MT801792	MT801855	X	X	X	Mainland	Mainland	TRUE
CLP1253	UF181217		Natricidae	Nerodia	N_clarkii	N_c_clarkii	Gulf Salt Marsh Snake		Male	Neonate	6							132	83	15.8	23	1										MT801336										Peninsular
CLP1254	UF181218		Natricidae	Nerodia	N_clarkii	N_c_clarkii	Gulf Salt Marsh Snake		Female	Adult	8.6							130	71	29.3	23	1										MT801337										Peninsular
CLP1255	UF181464	SAMN15544096	Natricidae	Nerodia	N_fasciata	N_f_pictiventris	Florida Banded Water Snake		Male														SRR12229095	0.721	0.279	N_fasciata	TRUE	N_f_pictiventris	TRUE	N_c_compressicauda_eastwest	N_c_compressicauda_east	MT801338										Peninsular
CLP1256	UF181465		Natricidae	Nerodia	N_fasciata	N_f_pictiventris	Florida Banded Water Snake																									MT801339										Peninsular
CLP1257	UF181466		Natricidae	Nerodia	N_fasciata	N_f_pictiventris	Florida Banded Water Snake																									MT801340										Peninsular
CLP1258	UF181219		Natricidae	Nerodia	N_clarkii	N_c_clarkii	Gulf Salt Marsh Snake																									MT801341										Peninsular
CLP1260	UF181467		Natricidae	Nerodia	N_fasciata	N_f_pictiventris	Florida Banded Water Snake																									MT801342										Peninsular
CLP1280	UF181474		Natricidae	Nerodia	N_fasciata	N_f_pictiventris	Florida Banded Water Snake		Male																							MT801343										Peninsular
CLP1281	UF181475		Natricidae	Nerodia	N_fasciata	N_f_pictiventris	Florida Banded Water Snake		Male																							MT801344										Peninsular
CLP1282	UF181786	SAMN15544097	Natricidae	Thamnophis	T_sauritus		Eastern Ribbon Snake																SRR12229094									MT801345	MT801476	MT801571		MT801726	MT801793	MT801856	X	X	X	Outgroup	Outgroup	TRUE
CLP1284	UF181787		Natricidae	Thamnophis	T_sirtalis		Common Garter Snake																									MT801346	MT801477	MT801572	MT801659		MT801794	MT801857	X	X	X	Outgroup	Outgroup	TRUE
CLP1285	UF181385		Natricidae	Nerodia	N_fasciata	N_f_fasciata	Banded Water Snake		Male	Adult		7	9	2	8	9	2	126	40	56.2	23	0										MT801347										Mainland
CLP1286	UF181476		Natricidae	Nerodia	N_fasciata	N_f_pictiventris	Florida Banded Water Snake	X	Female	Adult	26.2	8	9	4	8	9	3	125	73	86.5	21	1										MT801348										Peninsular
CLP1287	UF181477		Natricidae	Nerodia	N_fasciata	N_f_pictiventris	Florida Banded Water Snake	X	Male	Adult	22	8	9	3	8	9	3	124	81	54.9	23	1										MT801349										Peninsular
CLP1288	UF181265	SAMN15544098	Natricidae	Nerodia	N_clarkii	N_c_compressicauda	Mangrove Salt Marsh Snake	X	Female	Adult	18.3	8	9	2	8	9	3	124	78	49.5	21	1	SRR12229093	0.738	0.262	N_fasciata	FALSE	N_f_pictiventris	FALSE	N_c_compressicauda_eastwest	N_c_compressicauda_east
CLP1292	UF181478		Natricidae	Nerodia	N_fasciata	N_f_pictiventris	Florida Banded Water Snake		Female			8	9	3	8	10	3	124	74	25.2	23	0										MT801350	MT801478	MT801573	MT801660	MT801727	MT801795	MT801858	X	X	X	Peninsular	Peninsular	TRUE
CLP1293	UF181479		Natricidae	Nerodia	N_fasciata	N_f_pictiventris	Florida Banded Water Snake		Male	Adult		8	9	3	8	9	2	121	71	56.8	23	0										MT801351										Peninsular
CLP1297	UF181480	SAMN15544099	Natricidae	Nerodia	N_fasciata	N_f_pictiventris	Florida Banded Water Snake	X	Female	Adult	14.2	8	9	3	8	9	3	124	80	41.6	21	1	SRR12229092	0.575	0.425	N_clarkii	FALSE	N_c_compressicauda	FALSE	N_c_compressicauda_eastwest	N_c_compressicauda_east	MT801352										Peninsular
CLP1298	UF181481		Natricidae	Nerodia	N_fasciata	N_f_pictiventris	Florida Banded Water Snake	X	Female	Adult	18.8	8	9	3	8	9	3	124	81	54.1	23	1										MT801353										Peninsular
CLP1299	UF181482		Natricidae	Nerodia	N_fasciata	N_f_pictiventris	Florida Banded Water Snake	X	Female	Adult	15.5	8	9	3	8	9	3	125	73	45	23	1										MT801354										Peninsular
CLP1300	UF181483		Natricidae	Nerodia	N_fasciata	N_f_pictiventris	Florida Banded Water Snake		Female			8	9	3	8	10	3	120	40	51.5	23	0										MT801355										Peninsular
CLP1301	UF181484		Natricidae	Nerodia	N_fasciata	N_f_pictiventris	Florida Banded Water Snake		Female	Adult										50.1	23	0										MT801356										Peninsular
CLP1302	FLMNH: Field Tag: CLP1302		Natricidae	Nerodia	N_fasciata	N_f_pictiventris	Florida Banded Water Snake		Female	Adult										53.2	23	0										MT801357										Peninsular
CLP1303	UF181485		Natricidae	Nerodia	N_fasciata	N_f_pictiventris	Florida Banded Water Snake		Male	Adult		8	9	2	8	9	2	124	74	39.9	21	0										MT801358										Peninsular
CLP1304	UF181486		Natricidae	Nerodia	N_fasciata	N_f_pictiventris	Florida Banded Water Snake	X	Male	Adult	15.4	8	9	3	8	9	2	125	77	40.8	21	1										MT801359										Peninsular
CLP1305	UF181487		Natricidae	Nerodia	N_fasciata	N_f_pictiventris	Florida Banded Water Snake	X	Female	Adult	17.3	8	8	3	8	9	3	123	76	47.7	23	1										MT801360										Peninsular
CLP1306	FLMNH: Field Tag: CLP1306		Natricidae	Nerodia	N_fasciata	N_f_pictiventris	Florida Banded Water Snake		Female	Adult										56.2	21	0										MT801361										Peninsular
CLP1307	UF181488		Natricidae	Nerodia	N_fasciata	N_f_pictiventris	Florida Banded Water Snake		Female	Adult		8	9	3	8	10	3	127	31	41.2	23	0										MT801362										Peninsular
CLP1308	UF181489		Natricidae	Nerodia	N_fasciata	N_f_pictiventris	Florida Banded Water Snake	X	Female	Adult	17	8	8	2	8	9	2	123	74	48	23	1										MT801363										Peninsular
CLP1309	UF181490		Natricidae	Nerodia	N_fasciata	N_f_pictiventris	Florida Banded Water Snake		Male	Adult		8	9	3	8	9	3	124	45	46.9	21	0										MT801364										Peninsular
CLP1311	UF181491	SAMN15544100	Natricidae	Nerodia	N_fasciata	N_f_pictiventris	Florida Banded Water Snake		Female		9.3	12	10	2	10	9	3	127	76	27.7	23	1	SRR12229091	0.61	0.39	N_clarkii	FALSE	N_c_compressicauda	FALSE	N_c_compressicauda_eastwest	N_c_compressicauda_west	MT801365										Peninsular
CLP1312	UF181492		Natricidae	Nerodia	N_fasciata	N_f_pictiventris	Florida Banded Water Snake		Female	Adult		8	10	3	8	10	2	124	42	67	25	0										MT801366										Peninsular
CLP1313	UF181493		Natricidae	Nerodia	N_fasciata	N_f_pictiventris	Florida Banded Water Snake		Male	Adult		8	9	3	8	9	3	125	37	56.5	23	0										MT801367										Peninsular
CLP1314	UF181494		Natricidae	Nerodia	N_fasciata	N_f_pictiventris	Florida Banded Water Snake	X	Male	Adult	19.5	8	9	2	8	9	2	123	84	52.5	23	1										MT801368	MT801479	MT801574	MT801661	MT801728	MT801796		X	X	X	Peninsular	Peninsular	TRUE
CLP1315	UF181495	SAMN15544101	Natricidae	Nerodia	N_fasciata	N_f_pictiventris	Florida Banded Water Snake	X			8.1	8	9	2	8	9	2	127	76	23.2	25	1	SRR12229090	0.702	0.298	N_fasciata	TRUE	N_c_compressicauda	FALSE	N_c_compressicauda_eastwest	N_c_compressicauda_west	MT801369										Peninsular
CLP1316	UF181496	SAMN15544102	Natricidae	Nerodia	N_fasciata	N_f_pictiventris	Florida Banded Water Snake		Female	Adult		8	9	2	8	9	2	123	34	75.3	23	0	SRR12229089	0.621	0.379	N_clarkii	FALSE	N_c_compressicauda	FALSE	N_c_compressicauda_eastwest	N_c_compressicauda_west	MT801370										Peninsular
CLP1318	UF181498	SAMN15544103	Natricidae	Nerodia	N_fasciata	N_f_pictiventris	Florida Banded Water Snake	X	Male		11	8	9	2	8	9	2	127	81	28.7	21	1	SRR12229088	0.418	0.582	N_clarkii	FALSE	N_c_compressicauda	FALSE	N_c_compressicauda_eastwest	N_c_compressicauda_west	MT801371	MT801480	MT801575	MT801662	MT801729	MT801797	MT801859	X	X	X	Peninsular	Peninsular	TRUE
CLP1319	UF181499		Natricidae	Nerodia	N_fasciata	N_f_pictiventris	Florida Banded Water Snake		Male	Adult								124	47	37	23	0										MT801372										Peninsular
CLP1323	UF181501	SAMN15544104	Natricidae	Nerodia	N_fasciata	N_f_pictiventris	Florida Banded Water Snake	X	Male	Adult	13	8	8	3	8	9	2	130	64	32.5	23	1	SRR12229086	0.969	0.031	N_fasciata	TRUE	N_f_pictiventris	TRUE	N_f_pictiventris	N_f_pictiventris
CLP1329	UF181269		Natricidae	Nerodia	N_clarkii	N_c_compressicauda	Mangrove Salt Marsh Snake	X	Female	Adult	19.8	8	9	2	8	9	2	125	78	57.2	21	1
CLP1350	UF181503		Natricidae	Nerodia	N_fasciata	N_f_pictiventris	Florida Banded Water Snake	X	Female	Adult	23.8	8	9	2	8	9	2	122	76	66.8	23	1
CLP1351	UF181683		Natricidae	Nerodia	N_sipedon		Northern Water Snake			Adult	9.5	8	9	3	8	10	3	137	74	27.3	21	1										MT801373	MT801481	MT801576					X	X	X	Outgroup	Outgroup	TRUE
CLP1352	UF181684		Natricidae	Nerodia	N_sipedon		Northern Water Snake			Adult	16.3	8	8	3	8	9	3	132	70	29.3	21	1										MT801374	MT801482	MT801577				MT801860	X	X	X	Outgroup	Outgroup	TRUE
CLP1353	UF181685		Natricidae	Nerodia	N_sipedon		Northern Water Snake		Female	Adult	8.7	8	9	3	8	9	3	139	61	29	23	1										MT801375	MT801483	MT801578		MT801730	MT801798	MT801861	X	X	X	Outgroup	Outgroup	TRUE
CLP1357	UF181504		Natricidae	Nerodia	N_fasciata	N_f_pictiventris	Florida Banded Water Snake	X	Male	Adult	18.5	8	9	3	8	9	3	125	74	52.3	23	1
CLP1359	UF181271		Natricidae	Nerodia	N_clarkii	N_c_compressicauda	Mangrove Salt Marsh Snake		Female	Adult		8	9	3	8	9	3	129	61	54	21	0										MT801376										Peninsular
CLP1363	FLMNH: Field Tag: CLP1363		Natricidae	Nerodia	N_fasciata	N_f_pictiventris	Florida Banded Water Snake	X	Female	Neonate	5.5	8	8	3	8	9	3	121	71	15.4	23	1
CLP1368	UF181507	SAMN15544105	Natricidae	Nerodia	N_fasciata	N_f_pictiventris	Florida Banded Water Snake	X	Male	Adult	21.9	8	9	2	8	9	2	126	85	53.7	23	1	SRR12229085	0.982	0.018	N_fasciata	TRUE	N_f_pictiventris	TRUE	N_f_pictiventris	N_f_pictiventris	MT801377										Peninsular
CLP1369	UF181729		Natricidae	Nerodia	N_taxispilota		Brown Water Snake																									MT801378	MT801484	MT801579	MT801663	MT801731	MT801799	MT801862	X	X	X	Outgroup	Outgroup	TRUE
CLP1370	UF181679		Natricidae	Nerodia	N_floridana		Florida Water Snake		Male																							MT801379	MT801485	MT801580	MT801664	MT801732	MT801800	MT801863	X	X	X	Outgroup	Outgroup	TRUE
CLP1371	UF181508		Natricidae	Nerodia	N_fasciata	N_f_pictiventris	Florida Banded Water Snake		Female	Adult		8	9	2	8	9	2	123	35	66.5	23	0										MT801380	MT801486	MT801581	MT801665	MT801733	MT801801	MT801864	X	X	X	Peninsular	Peninsular	TRUE
CLP1375	FLMNH: Field Tag: CLP1375	SAMN15544106	Natricidae	Nerodia	N_fasciata	N_f_pictiventris	Florida Banded Water Snake		Male	Adult		8	9	3	8	9	2	125	34	51.3	23	0	SRR12229084	1	0	N_fasciata	TRUE	N_f_pictiventris	TRUE	N_f_pictiventris	N_f_pictiventris
CLP1376	FLMNH: Field Tag: CLP1376		Natricidae	Nerodia	N_fasciata	N_f_pictiventris	Florida Banded Water Snake	X	Female	Adult	16.7	8	9	3	8	9	3	121	78	42.5	24	1
CLP1377	FLMNH: Field Tag: CLP1377		Natricidae	Nerodia	N_fasciata	N_f_pictiventris	Florida Banded Water Snake	X	Male	Adult	15.5	8	9	3	8	9	2	122	83	37.6	23	1
CLP1380	FLMNH: Field Tag: CLP1380		Natricidae	Nerodia	N_fasciata	N_f_pictiventris	Florida Banded Water Snake	X	Male	Adult	17.2	8	9	3	8	9	3	123	81	44.7	22	1
CLP1381	FLMNH: Field Tag: CLP1381		Natricidae	Nerodia	N_fasciata	N_f_pictiventris	Florida Banded Water Snake	X	Male	Adult	19.6	8	9	3	8	9	3	122	87	44.3	24	1
CLP1382	FLMNH: Field Tag: CLP1382		Natricidae	Nerodia	N_fasciata	N_f_pictiventris	Florida Banded Water Snake		Female	Adult		8	9	2	8	9	2	120	73	57.8	23	0										MT801381	MT801487	MT801582	MT801666	MT801734	MT801802	MT801865	X	X	X	Peninsular	Peninsular	TRUE
CLP1384	FLMNH: Field Tag: CLP1384		Natricidae	Nerodia	N_fasciata	N_f_pictiventris	Florida Banded Water Snake	X	Male	Adult	10.4	8	9	3	8	9	3	121	82	28.2	23	1
CLP1385	UF181519	SAMN15544107	Natricidae	Nerodia	N_fasciata	N_f_pictiventris	Florida Banded Water Snake		Male	Adult		8	9	3	8	9	3	125	79	38	23	0	SRR12229083	1	0	N_fasciata	TRUE	N_f_pictiventris	TRUE	N_f_pictiventris	N_f_pictiventris
CLP1386	UF181520		Natricidae	Nerodia	N_fasciata	N_f_pictiventris	Florida Banded Water Snake	X	Male	Adult	19.6	8	9	3	8	9	3	126	81	51	23	1
CLP1387	UF181521		Natricidae	Nerodia	N_fasciata	N_f_pictiventris	Florida Banded Water Snake	X	Female	Adult	21.5	8	9	3	8	9	2	123	72	75.3	23	1
CLP1388	UF181522		Natricidae	Nerodia	N_fasciata	N_f_pictiventris	Florida Banded Water Snake	X		Neonate	8.3	8	9	3	8	9	3	123	77	20.8	23	1
CLP1389	UF181523		Natricidae	Nerodia	N_fasciata	N_f_pictiventris	Florida Banded Water Snake	X	Male	Adult	20	8	9	3	8	9	3	124	81	51.6	23	1
CLP1390	UF181524		Natricidae	Nerodia	N_fasciata	N_f_pictiventris	Florida Banded Water Snake	X	Female	Adult	18.7	8	9	3	8	9	3	121	71	59.4	23	1
CLP1392	UF181526		Natricidae	Nerodia	N_fasciata	N_f_pictiventris	Florida Banded Water Snake	X	Male	Adult	17	8	9	3	8	9	3	125	76	48.8	23	1
CLP1393	UF181527		Natricidae	Nerodia	N_fasciata	N_f_pictiventris	Florida Banded Water Snake	X	Female	Adult	15.8	8	9	2	8	10	3	127	69	48.2	23	1
CLP1394	UF181528	SAMN15544108	Natricidae	Nerodia	N_fasciata	N_f_pictiventris	Florida Banded Water Snake	X	Female	Adult	12	8	9	2	8	9	2	129	67	39.6	25	1	SRR12229082	0.745	0.255	N_fasciata	TRUE	N_f_pictiventris	TRUE	N_c_compressicauda_eastwest	N_c_compressicauda_west
CLP1395	UF181529	SAMN15544109	Natricidae	Nerodia	N_fasciata	N_f_pictiventris	Florida Banded Water Snake	X	Male		11.5	8	9	3	8	9	3	123	88	29.2	23	1	SRR12229081	1	0	N_fasciata	TRUE	N_f_pictiventris	TRUE	N_f_pictiventris	N_f_pictiventris
CLP1396	UF181530		Natricidae	Nerodia	N_fasciata	N_f_pictiventris	Florida Banded Water Snake		Male	Adult		8	9	3	8	9	3	123	70	53.2	23	0										MT801382	MT801488	MT801583	MT801667	MT801735	MT801803	MT801866	X	X	X	Peninsular	Peninsular	TRUE
CLP1397	UF181531		Natricidae	Nerodia	N_fasciata	N_f_pictiventris	Florida Banded Water Snake	X	Female	Adult	20.5	8	9	2	8	9	3	122	77	60.6	25	1
CLP1400	UF181532		Natricidae	Nerodia	N_fasciata	N_f_pictiventris	Florida Banded Water Snake	X	Male	Adult	19.7	8	9	3	8	9	3	120	81	51.5	23	1
CLP1402	UF181534		Natricidae	Nerodia	N_fasciata	N_f_pictiventris	Florida Banded Water Snake	X	Male	Adult	17.7	8	9	3	8	10	3	124	83	45.4	23	1
CLP1409	UF181379		Natricidae	Nerodia	N_fasciata	Uncertain	Southern Water Snake	X	Female	Adult	26.4	8	9	3	8	9	2	125	74	83.3	23	1
CLP1411	UF181381		Natricidae	Nerodia	N_fasciata	Uncertain	Southern Water Snake	X	Female	Adult	17.2	8	9	3	8	9	3	127	70	56	25	1
CLP1412	UF181382		Natricidae	Nerodia	N_fasciata	Uncertain	Southern Water Snake	X	Male	Adult	15.9	8	9	3	8	9	3	127	85	43.4	23	1
CLP1413	UF181536		Natricidae	Nerodia	N_fasciata	N_f_pictiventris	Florida Banded Water Snake	X	Male	Adult	19.2	8	9	3	8	9	3	124	85	54.6	23	1
CLP1416	UF181537	SAMN15544110	Natricidae	Nerodia	N_fasciata	N_f_pictiventris	Florida Banded Water Snake		Female	Adult		9	9	3	8	9	3	120	68	68.1	22	0	SRR12229080	0.991	0.009	N_fasciata	TRUE	N_f_pictiventris	TRUE	N_f_pictiventris	N_f_pictiventris
CLP1417	UF181538		Natricidae	Nerodia	N_fasciata	N_f_pictiventris	Florida Banded Water Snake	X	Female	Adult	21.2	8	8	3	8	9	3	124	70	64.2	24	1
CLP1420	FLMNH: Field Tag: CLP1420	SAMN15544111	Natricidae	Nerodia	N_fasciata	N_f_pictiventris	Florida Banded Water Snake																SRR12229079	0.983	0.017	N_fasciata	TRUE	N_f_pictiventris	TRUE	N_f_pictiventris	N_f_pictiventris
CLP1424	FLMNH: Field Tag: CLP1424		Natricidae	Nerodia	N_fasciata	N_f_pictiventris	Florida Banded Water Snake	X	Female	Adult	13.8	8	9	2	8	9	2	124	70	47.9	23	1
CLP1426	UF181545		Natricidae	Nerodia	N_fasciata	N_f_pictiventris	Florida Banded Water Snake	X	Female	Adult	24.8	8	9	3	8	9	3	126	80	75	23	1
CLP1427	UF181546		Natricidae	Nerodia	N_fasciata	N_f_pictiventris	Florida Banded Water Snake	X	Male	Adult	14.5	8	9	3	8	9	3	127	82	43.8	24	1
CLP1428	UF181547	SAMN15544112	Natricidae	Nerodia	N_fasciata	N_f_pictiventris	Florida Banded Water Snake	X	Female	Adult	15.3	8	9	2	8	9	2	127	77	43.6	24	1	SRR12229078	1	0	N_fasciata	TRUE	N_f_pictiventris	TRUE	N_f_pictiventris	N_f_pictiventris	MT801383	MT801489	MT801584	MT801668	MT801736	MT801804	MT801867	X	X	X	Peninsular	Peninsular	TRUE
CLP1429	UF181548		Natricidae	Nerodia	N_fasciata	N_f_pictiventris	Florida Banded Water Snake	X	Male	Adult	15.3	8	9	3	8	9	3	125	85	40.2	23	1
CLP1430	UF181549		Natricidae	Nerodia	N_fasciata	N_f_pictiventris	Florida Banded Water Snake	X	Male	Adult	16	8	9	3	8	9	3	124	82	42	23	1
CLP1431	FLMNH: Field Tag: CLP1431		Natricidae	Nerodia	N_fasciata	N_f_pictiventris	Florida Banded Water Snake	X	Male	Adult	14.3	8	9	3	8	9	3	124	76	41.5	23	1
CLP1432	FLMNH: Field Tag: CLP1432		Natricidae	Nerodia	N_fasciata	N_f_pictiventris	Florida Banded Water Snake	X	Male	Adult	19.3	8	9	3	8	9	3	127	80	52.3	23	1
CLP1433	FLMNH: Field Tag: CLP1433		Natricidae	Nerodia	N_fasciata	N_f_pictiventris	Florida Banded Water Snake	X	Male	Adult	14.4	8	8	3	8	9	3	125	81	37.2	23	1
CLP1434	UF181553		Natricidae	Nerodia	N_fasciata	N_f_pictiventris	Florida Banded Water Snake	X	Male	Adult	19.5	8	9	3	8	9	3	127	83	52.3	23	1
CLP1435	UF181272		Natricidae	Nerodia	N_clarkii	N_c_compressicauda	Mangrove Salt Marsh Snake	X	Male	Adult	12.8	8	9	2	8	9	2	128	81	32	19	1
CLP1436	UF181273		Natricidae	Nerodia	N_clarkii	N_c_compressicauda	Mangrove Salt Marsh Snake		Female	Adult		8	9	3	8	8	3	127	66	42.8	21	0										MT801384	MT801490	MT801585	MT801669	MT801737	MT801805		X	X	X	Peninsular	Peninsular	TRUE
CLP1438	FLMNH: Field Tag: CLP1438	SAMN15544113	Natricidae	Nerodia	N_fasciata	N_f_pictiventris	Florida Banded Water Snake																SRR12229077	0.416	0.584	N_clarkii	FALSE	N_c_compressicauda	FALSE	N_c_compressicauda_south	N_c_compressicauda_south
CLP1441	UF181556	SAMN15544114	Natricidae	Nerodia	N_fasciata	N_f_pictiventris	Florida Banded Water Snake			Adult		8	9	4	8	9	3	125	78	57	23	0	SRR12229075	0.966	0.034	N_fasciata	TRUE	N_f_fasciata	FALSE	N_f_fasciata	N_f_fasciata	MT801385	MT801491	MT801586	MT801670	MT801738	MT801806	MT801868	X	X	X	Peninsular	Peninsular	TRUE
CLP1442	UF181557		Natricidae	Nerodia	N_fasciata	N_f_pictiventris	Florida Banded Water Snake	X	Female	Adult	25	8	9	2	8	9	3	125	77	75	24	1
CLP1443	FLMNH: Field Tag: CLP1443		Natricidae	Nerodia	N_fasciata	N_f_pictiventris	Florida Banded Water Snake	X	Male	Adult	18.2	8	9	3	8	9	3	124	84	55.5	23	1
CLP1444	FLMNH: Field Tag: CLP1444		Natricidae	Nerodia	N_fasciata	N_f_pictiventris	Florida Banded Water Snake	X	Male	Adult	15.3	8	9	3	8	9	3	120	79	41.9	23	1
CLP1447	FLMNH: Field Tag: CLP1447		Natricidae	Nerodia	N_fasciata	N_f_pictiventris	Florida Banded Water Snake			Adult		8	9	3	8	9	3	121	78	55.3	23	0										MT801386	MT801492	MT801587	MT801671	MT801739	MT801807	MT801869	X	X	X	Peninsular	Peninsular	TRUE
CLP1448	FLMNH: Field Tag: CLP1448		Natricidae	Nerodia	N_fasciata	N_f_pictiventris	Florida Banded Water Snake	X	Female	Adult	18.2	8	9	3	8	9	3	122	71	60.5	25	1
CLP1450	UF181386	SAMN15544115	Natricidae	Nerodia	N_fasciata	N_f_fasciata	Banded Water Snake		Female	Adult		6	9	3	6	9	3	127	70	50.6	21	0	SRR12229074	0.964	0.036	N_fasciata	TRUE	N_f_fasciata	TRUE	N_f_fasciata	N_f_fasciata	MT801387	MT801493	MT801588	MT801672	MT801740	MT801808	MT801870	X	X	X	Mainland	Mainland	TRUE
CLP1451	UF181387	SAMN15544116	Natricidae	Nerodia	N_fasciata	N_f_fasciata	Banded Water Snake	X	Male	Adult	21	8	9	3	8	9	3	129	83	58.4	23	1	SRR12229073	0.977	0.023	N_fasciata	TRUE	N_f_fasciata	TRUE	N_f_fasciata	N_f_fasciata
CLP1452	UF181388	SAMN15544117	Natricidae	Nerodia	N_fasciata	N_f_fasciata	Banded Water Snake		Male	Adult		8	9	3	8	9	3	131	82	49	23	0	SRR12229072	1	0	N_fasciata	TRUE	N_f_fasciata	TRUE	N_f_fasciata	N_f_fasciata	MT801388	MT801494	MT801589	MT801673	MT801741	MT801809	MT801871	X	X	X	Mainland	Mainland	TRUE
CLP1453	UF181389	SAMN15544118	Natricidae	Nerodia	N_fasciata	N_f_fasciata	Banded Water Snake		Female	Adult		8	9	3	8	9	3	128	17	61.6	23	0	SRR12229071	0.992	0.008	N_fasciata	TRUE	N_f_fasciata	TRUE	N_f_fasciata	N_f_fasciata	MT801389	MT801495	MT801590	MT801674		MT801810	MT801872	X	X	X	Mainland	Mainland	TRUE
CLP1455	FLMNH: Field Tag: CLP1455	SAMN15544119	Natricidae	Nerodia	N_fasciata	N_f_fasciata	Banded Water Snake		Female	Adult		8	9	3	8	9	3	125	65	80.8	23	0	SRR12229070	1	0	N_fasciata	TRUE	N_f_fasciata	TRUE	N_f_fasciata	N_f_fasciata
CLP1456	FLMNH: Field Tag: CLP1456		Natricidae	Nerodia	N_fasciata	N_f_fasciata	Banded Water Snake		Female	Adult		8	9	3	8	9	3	124	73	43	23	0										MT801390	MT801496	MT801591	MT801675	MT801742	MT801811	MT801873	X	X	X	Mainland	Mainland	TRUE
CLP1457	FLMNH: Field Tag: CLP1457	SAMN15544120	Natricidae	Nerodia	N_fasciata	N_f_fasciata	Banded Water Snake	X	Male	Adult	14.8	8	9	3	8	9	3	127	85	39	23	1	SRR12229069	1	0	N_fasciata	TRUE	N_f_fasciata	TRUE	N_f_fasciata	N_f_fasciata
CLP1458	FLMNH: Field Tag: CLP1458		Natricidae	Nerodia	N_clarkii	N_c_clarkii	Gulf Salt Marsh Snake	X		Adult	12	8	9	2	8	10	2	130	82	34.5	20	1											MT801497	MT801592	MT801676	MT801743	MT801812	MT801874	X	X	X		Peninsular
CLP1459	FLMNH: Field Tag: CLP1459		Natricidae	Nerodia	N_clarkii	N_c_clarkii	Gulf Salt Marsh Snake		Female	Adult		8	9	2	8	9	3	131	42	44.7	19	0											MT801498	MT801593	MT801677	MT801744	MT801813	MT801875	X	X	X		Peninsular
CLP1460	FLMNH: Field Tag: CLP1460		Natricidae	Nerodia	N_clarkii	N_c_clarkii	Gulf Salt Marsh Snake	X		Adult	11	8	9	2	8	9	3	130	83	31.8	21	1											MT801499	MT801594	MT801678	MT801745	MT801814		X	X	X		Peninsular
CLP1461	FLMNH: Field Tag: CLP1461		Natricidae	Nerodia	N_clarkii	N_c_clarkii	Gulf Salt Marsh Snake	X	Male	Adult	12.8	8	9	2	8	9	2	129	79	36.3	20	1
CLP1463	FLMNH: Field Tag: CLP1463		Natricidae	Nerodia	N_clarkii	N_c_clarkii	Gulf Salt Marsh Snake	X	Male	Adult	14.7	8	8	2	8	9	2	127	75	42	21	1
CLP1464	FLMNH: Field Tag: CLP1464		Natricidae	Nerodia	N_clarkii	N_c_clarkii	Gulf Salt Marsh Snake	X	Female	Adult	10.6	8	9	2	8	9	2	129	73	36.9	21	1
CLP1465	FLMNH: Field Tag: CLP1465	SAMN15544121	Natricidae	Nerodia	N_clarkii	N_c_clarkii	Gulf Salt Marsh Snake	X	Female	Adult	12	8	9	2	8	9	2	128	70	36.5	21	1	SRR12229068	0.387	0.613	N_clarkii	TRUE	N_c_clarkii	TRUE	N_c_clarkii	N_c_clarkii
CLP1466	FLMNH: Field Tag: CLP1466	SAMN15544122	Natricidae	Nerodia	N_clarkii	N_c_clarkii	Gulf Salt Marsh Snake	X	Male	Adult	16.1	8	9	2	8	9	2	132	80	45.9	21	1	SRR12229067	0.457	0.543	N_clarkii	TRUE	N_c_clarkii	TRUE	N_c_clarkii	N_c_clarkii
CLP1467	FLMNH: Field Tag: CLP1467	SAMN15544123	Natricidae	Nerodia	N_clarkii	N_c_clarkii	Gulf Salt Marsh Snake	X	Female	Adult	11.3	8	9	2	8	10	2	125	73	34.5	21	1	SRR12229066	0.424	0.576	N_clarkii	TRUE	N_c_clarkii	TRUE	N_c_clarkii	N_c_clarkii
CLP1485	UF181769		Natricidae	Regina	R_septemvittata		Queen Snake																									MT801391	MT801500	MT801595	MT801679	MT801746	MT801815	MT801876	X	X	X	Outgroup	Outgroup	TRUE
CLP1491	UF181274	SAMN15544124	Natricidae	Nerodia	N_clarkii	N_c_compressicauda	Mangrove Salt Marsh Snake			Adult		8	10	3	9	9	2	129	81	32.1	20	0	SRR12229064	0.346	0.654	N_clarkii	TRUE	N_c_compressicauda	TRUE	N_c_compressicauda_south	N_c_compressicauda_south
CLP1492	UF181275		Natricidae	Nerodia	N_clarkii	N_c_compressicauda	Mangrove Salt Marsh Snake	X		Neonate	5.9	8	9	2	8	9	2	130	82	14.6	19	1													MT801680		MT801816		X	X	X		Peninsular
CLP1493	FLMNH: Field Tag: CLP1493	SAMN15544125	Natricidae	Nerodia	N_clarkii	N_c_compressicauda	Mangrove Salt Marsh Snake		Female	Adult		8	9	2	8	9	2	128	65	59.5	21	0	SRR12229063	0.34	0.66	N_clarkii	TRUE	N_c_compressicauda	TRUE	N_c_compressicauda_south	N_c_compressicauda_south
CLP1495	FLMNH: Field Tag: CLP1495		Natricidae	Nerodia	N_clarkii	N_c_compressicauda	Mangrove Salt Marsh Snake	X	Male	Neonate	6.3	8	9	2	8	9	3	129	89	15.2	21	1
CLP1497	FLMNH: Field Tag: CLP1497		Natricidae	Nerodia	N_clarkii	N_c_compressicauda	Mangrove Salt Marsh Snake	X	Female	Neonate	5.4	9	9	2	9	9	2	127	75	15	21	1
CLP1498	FLMNH: Field Tag: CLP1498		Natricidae	Nerodia	N_clarkii	N_c_compressicauda	Mangrove Salt Marsh Snake	X		Neonate	6	8	9	3	8	9	2	129	86	14.9	20	1
CLP1499	FLMNH: Field Tag: CLP1499	SAMN15544126	Natricidae	Nerodia	N_clarkii	N_c_compressicauda	Mangrove Salt Marsh Snake		Male	Neonate		8	9	2	7	9	2	131	38	15	20	0	SRR12229062	0.332	0.668	N_clarkii	TRUE	N_c_compressicauda	TRUE	N_c_compressicauda_south	N_c_compressicauda_south
CLP1500	FLMNH: Field Tag: CLP1500	SAMN15544127	Natricidae	Nerodia	N_clarkii	N_c_compressicauda	Mangrove Salt Marsh Snake		Female	Neonate		9	9	3	8	9	3	129	30	13.8	21	0	SRR12229061	0.316	0.684	N_clarkii	TRUE	N_c_compressicauda	TRUE	N_c_compressicauda_south	N_c_compressicauda_south
CLP1501	UF181574		Natricidae	Nerodia	N_fasciata	N_f_pictiventris	Florida Banded Water Snake	X		Neonate	7.9	8	9	3	8	9	2	120	79	21.6	21	1
CLP1503	UF181575		Natricidae	Nerodia	N_fasciata	N_f_pictiventris	Florida Banded Water Snake	X	Female	Neonate	7	8	9	3	8	9	3	123	85	16.3	23	1
CLP1506	UF181578	SAMN15544128	Natricidae	Nerodia	N_fasciata	N_f_pictiventris	Florida Banded Water Snake																SRR12229060	0.981	0.019	N_fasciata	TRUE	N_f_pictiventris	TRUE	N_f_pictiventris	N_f_pictiventris
CLP1507	UF181579		Natricidae	Nerodia	N_fasciata	N_f_pictiventris	Florida Banded Water Snake	X	Male		8	8	9	3	8	9	3	126	86	21	23	1
CLP1509	UF181581		Natricidae	Nerodia	N_fasciata	N_f_pictiventris	Florida Banded Water Snake	X		Adult	11.3	8	8	2	8	9	2	123	69	34.5	23	1
CLP1515	UF181583	SAMN15544129	Natricidae	Nerodia	N_fasciata	N_f_pictiventris	Florida Banded Water Snake	X	Female	Neonate	6.5	8	8	3	8	9	2	122	76	15.5	22	1	SRR12229059	1	0	N_fasciata	TRUE	N_f_pictiventris	TRUE	N_f_pictiventris	N_f_pictiventris
CLP1516	FLMNH: Field Tag: CLP1516		Natricidae	Nerodia	N_fasciata	N_f_fasciata	Banded Water Snake	X		Neonate	6.8	8	8	3	8	8	3	124	75	17.4	23	1
CLP1517	FLMNH: Field Tag: CLP1517		Natricidae	Nerodia	N_fasciata	N_f_fasciata	Banded Water Snake	X	Female	Neonate	6.7	8	9	3	8	9	3	125	75	16.8	23	1
CLP1518	FLMNH: Field Tag: CLP1518		Natricidae	Nerodia	N_fasciata	N_f_fasciata	Banded Water Snake	X	Female	Neonate	6.4	8	9	3	8	9	3	125	75	17.2	23	1
CLP1519	FLMNH: Field Tag: CLP1519		Natricidae	Nerodia	N_fasciata	N_f_fasciata	Banded Water Snake	X	Female	Neonate	6.7	8	9	3	8	9	3	125	74	18.9	23	1
CLP1520	FLMNH: Field Tag: CLP1520		Natricidae	Nerodia	N_fasciata	N_f_fasciata	Banded Water Snake	X	Female	Neonate	6	8	9	4	8	9	3	131	69	16.2	23	1
CLP1521	FLMNH: Field Tag: CLP1521		Natricidae	Nerodia	N_fasciata	N_f_fasciata	Banded Water Snake	X		Adult	6.8	8	9	3	8	9	3	126	80	16.5	23	1
CLP1522	FLMNH: Field Tag: CLP1522		Natricidae	Nerodia	N_fasciata	N_f_fasciata	Banded Water Snake	X		Neonate	6.1	8	9	3	8	9	3	129	69	17.1	23	1
CLP1523	FLMNH: Field Tag: CLP1523		Natricidae	Nerodia	N_fasciata	N_f_fasciata	Banded Water Snake	X	Female	Neonate	6.5	8	9	3	8	9	3	128	75	17	23	1
CLP1524	FLMNH: Field Tag: CLP1524		Natricidae	Nerodia	N_fasciata	N_f_fasciata	Banded Water Snake	X		Neonate	6.3	8	9	3	8	9	3	126	74	16.1	23	1
CLP1525	FLMNH: Field Tag: CLP1525		Natricidae	Nerodia	N_fasciata	N_f_fasciata	Banded Water Snake	X		Neonate	7.1	8	9	3	8	8	3	129	87	17.8	22	1
CLP1526	FLMNH: Field Tag: CLP1526		Natricidae	Nerodia	N_fasciata	N_f_fasciata	Banded Water Snake	X	Female	Neonate	6.7	8	9	3	8	10	3	125	78	16.6	23	1
CLP1527	FLMNH: Field Tag: CLP1527		Natricidae	Nerodia	N_fasciata	N_f_fasciata	Banded Water Snake	X	Female	Neonate	6.8	8	9	3	8	9	3	127	77	17.4	23	1
CLP1528	FLMNH: Field Tag: CLP1528		Natricidae	Nerodia	N_fasciata	N_f_fasciata	Banded Water Snake	X		Neonate	7.1	8	8	3	8	9	3	127	82	18.1	23	1
CLP1529	FLMNH: Field Tag: CLP1529		Natricidae	Nerodia	N_fasciata	N_f_fasciata	Banded Water Snake	X	Female	Neonate	6.3	8	9	3	8	9	3	129	70	17.3	24	1
CLP1530	FLMNH: Field Tag: CLP1530		Natricidae	Nerodia	N_fasciata	N_f_fasciata	Banded Water Snake	X	Female	Neonate	6.7	8	9	3	8	9	3	128	76	17.2	24	1
CLP1531	FLMNH: Field Tag: CLP1531		Natricidae	Nerodia	N_fasciata	N_f_fasciata	Banded Water Snake	X		Neonate	6.1	8	9	4	8	9	3	129	70	17.6	23	1
CLP1532	FLMNH: Field Tag: CLP1532		Natricidae	Nerodia	N_fasciata	N_f_fasciata	Banded Water Snake	X	Female	Neonate	6.7	8	9	3	8	9	3	125	75	17.3	23	1
CLP1533	FLMNH: Field Tag: CLP1533		Natricidae	Nerodia	N_fasciata	N_f_pictiventris	Florida Banded Water Snake	X	Female	Adult	19.6	9	9	3	8	9	3	126	71	53.8	25	1
CLP1534	UF181585		Natricidae	Nerodia	N_fasciata	N_f_pictiventris	Florida Banded Water Snake	X	Female	Adult	17.3	8	9	3	8	9	2	124	71	54.1	23	1
CLP1543	UF181594	SAMN15544130	Natricidae	Nerodia	N_fasciata	N_f_pictiventris	Florida Banded Water Snake			Adult		8	9	3	8	9	3	125	54	46.8	23	0	SRR12229058	0.997	0.003	N_fasciata	TRUE	N_f_pictiventris	TRUE	N_f_pictiventris	N_f_pictiventris
CLP1544	UF181595	SAMN15544131	Natricidae	Nerodia	N_fasciata	N_f_pictiventris	Florida Banded Water Snake	X	Female	Adult	18.5	8	9	2	8	9	2	129	77	53.1	25	1	SRR12229057	0.986	0.014	N_fasciata	TRUE	N_f_pictiventris	TRUE	N_f_pictiventris	N_f_pictiventris
CLP1545	UF181596		Natricidae	Nerodia	N_fasciata	N_f_pictiventris	Florida Banded Water Snake	X	Female	Adult	12.8	8	9	2	8	9	2	127	73	42.5	25	1
CLP1546	UF181597		Natricidae	Nerodia	N_fasciata	N_f_pictiventris	Florida Banded Water Snake	X	Male	Neonate	6.5	8	9	3	8	9	3	124	88	15.5	23	1
CLP1547	UF181598		Natricidae	Nerodia	N_fasciata	N_f_pictiventris	Florida Banded Water Snake	X	Female	Neonate	6.4	8	9	3	8	9	3	125	75	16.5	25	1
CLP1548	FLMNH: Field Tag: CLP1548		Natricidae	Nerodia	N_fasciata	N_f_fasciata	Banded Water Snake	X		Neonate	6.6	8	9	3	8	9	3	126	75	17.5	22	1
CLP1549	FLMNH: Field Tag: CLP1549		Natricidae	Nerodia	N_fasciata	N_f_fasciata	Banded Water Snake	X	Female	Neonate	6.6	8	9	3	8	9	3	125	73	17	23	1
CLP1550	UF181599		Natricidae	Nerodia	N_fasciata	N_f_pictiventris	Florida Banded Water Snake	X	Female	Adult	12.6	8	9	3	8	9	3	126	75	37.5	25	1
CLP1554	FLMNH: Field Tag: CLP1554		Natricidae	Nerodia	N_fasciata	N_f_pictiventris	Florida Banded Water Snake	X		Neonate	7.8	8	9	3	8	9	3	128	74	23.1	25	1
CLP1555	FLMNH: Field Tag: CLP1555		Natricidae	Nerodia	N_fasciata	N_f_pictiventris	Florida Banded Water Snake	X	Female		7.7	8	9	3	9	9	3	126	68	23.7	23	1
CLP1557	UF181602		Natricidae	Nerodia	N_fasciata	N_f_pictiventris	Florida Banded Water Snake	X	Female	Adult	17.6	8	9	3	8	9	3	123	72	53	24	1
CLP1563	FLMNH: Field Tag: CLP1563		Natricidae	Nerodia	Uncertain	Uncertain	Southern/Salt Marsh Water Snake Uncertain	X	Male	Adult	15.8	8	9	3	8	9	3	126	82	47	21	1
CLP1564	FLMNH: Field Tag: CLP1564		Natricidae	Nerodia	Uncertain	Uncertain	Southern/Salt Marsh Water Snake Uncertain	X	Male	Adult	15.3	8	9	3	8	9	3	125	83	41.7	21	1
CLP1565	FLMNH: Field Tag: CLP1565		Natricidae	Nerodia	Uncertain	Uncertain	Southern/Salt Marsh Water Snake Uncertain	X	Male	Adult	18.9	8	10	2	8	10	2	126	79	59.5	23	1
CLP1566	FLMNH: Field Tag: CLP1566		Natricidae	Nerodia	Uncertain	Uncertain	Southern/Salt Marsh Water Snake Uncertain	X	Male	Adult	17.6	8	9	3	8	9	3	128	81	53.3	23	1
CLP1567	FLMNH: Field Tag: CLP1567		Natricidae	Nerodia	Uncertain	Uncertain	Southern/Salt Marsh Water Snake Uncertain	X	Female	Adult	20.3	8	9	3	8	9	3	125	82	55.7	24	1
CLP1569	FLMNH: Field Tag: CLP1569		Natricidae	Nerodia	Uncertain	Uncertain	Southern/Salt Marsh Water Snake Uncertain	X	Female	Neonate	6.2	8	9	3	8	9	2	130	74	18.5	21	1
CLP1570	FLMNH: Field Tag: CLP1570		Natricidae	Nerodia	Uncertain	Uncertain	Southern/Salt Marsh Water Snake Uncertain	X	Female	Adult	12	8	9	3	8	9	2	128	72	36.9	22	1
CLP1571	FLMNH: Field Tag: CLP1571		Natricidae	Nerodia	Uncertain	Uncertain	Southern/Salt Marsh Water Snake Uncertain	X	Male	Neonate	5.9	8	10	3	8	10	3	127	86	14.5	23	1
CLP1572	FLMNH: Field Tag: CLP1572		Natricidae	Nerodia	Uncertain	Uncertain	Southern/Salt Marsh Water Snake Uncertain	X		Adult	12.4	8	9	2	8	9	2	126	80	38.8	22	1
CLP1574	FLMNH: Field Tag: CLP1574		Natricidae	Nerodia	Uncertain	Uncertain	Southern/Salt Marsh Water Snake Uncertain	X		Neonate	6.4	8	10	2	8	9	2	130	80	16.1	21	1
CLP1577	FLMNH: Field Tag: CLP1577		Natricidae	Nerodia	Uncertain	Uncertain	Southern/Salt Marsh Water Snake Uncertain	X		Neonate	8	8	9	3	8	9	3	128	88	23.4	23	1
CLP1579	UF181283	SAMN15544132	Natricidae	Nerodia	N_clarkii	N_c_compressicauda	Mangrove Salt Marsh Snake		Female	Adult		8	9	2	8	9	3	126	23	55.5	21	0	SRR12229056	0.398	0.602	N_clarkii	TRUE	N_c_compressicauda	TRUE	N_c_compressicauda_south	N_c_compressicauda_south
CLP1581	UF181709		Natricidae	Nerodia	Uncertain	Uncertain	Southern/Salt Marsh Water Snake Uncertain	X	Male	Adult	15	8	9	3	8	9	3	127	81	47	23	1
CLP1582	UF181710		Natricidae	Nerodia	Uncertain	Uncertain	Southern/Salt Marsh Water Snake Uncertain	X	Male	Adult	13.4	8	9	3	8	9	3	125	72	41	23	1
CLP1583	UF181711		Natricidae	Nerodia	Uncertain	Uncertain	Southern/Salt Marsh Water Snake Uncertain	X	Male	Adult	16	8	9	3	8	9	3	122	82	45.3	23	1
CLP1584	UF181609	SAMN15544133	Natricidae	Nerodia	N_fasciata	N_f_pictiventris	Florida Banded Water Snake																SRR12229055	0.74	0.26	N_fasciata	TRUE	N_c_compressicauda	FALSE	N_c_compressicauda_eastwest	N_c_compressicauda_west
CLP1585	UF181610		Natricidae	Nerodia	N_fasciata	N_f_pictiventris	Florida Banded Water Snake	X		Adult	15.3	8	9	3	8	9	3	126	82	42.9	24	1
CLP1587	UF181612		Natricidae	Nerodia	N_fasciata	N_f_pictiventris	Florida Banded Water Snake	X	Female	Adult	13.6	8	9	3	8	9	3	126	72	44.6	25	1
CLP1588	UF181712		Natricidae	Nerodia	Uncertain	Uncertain	Southern/Salt Marsh Water Snake Uncertain	X	Female	Adult	9.9	8	9	3	8	9	3	123	72	30.2	23	1
CLP1590	UF181614		Natricidae	Nerodia	N_fasciata	N_f_pictiventris	Florida Banded Water Snake	X	Male	Adult	15.6	8	9	3	8	9	3	125	86	38.5	23	1
CLP1591	UF181615		Natricidae	Nerodia	N_fasciata	N_f_pictiventris	Florida Banded Water Snake	X	Male	Adult	14.5	8	9	3	8	9	2	124	86	39.1	23	1
CLP1594	UF181618	SAMN15544134	Natricidae	Nerodia	N_fasciata	N_f_pictiventris	Florida Banded Water Snake																SRR12229053	1	0	N_fasciata	TRUE	N_f_pictiventris	TRUE	N_f_pictiventris	N_f_pictiventris
CLP1605	UF181629		Natricidae	Nerodia	N_fasciata	N_f_pictiventris	Florida Banded Water Snake	X	Female	Adult	16.2	8	9	2	8	8	3	125	69	52	23	1
CLP1610	FLMNH: Field Tag: CLP1610	SAMN15544135	Natricidae	Nerodia	Uncertain	Uncertain	Southern/Salt Marsh Water Snake Uncertain	X	Female	Neonate	6	8	9	3	8	9	3	128	72	17.7	23	1	SRR12229052	1	0	N_fasciata		N_f_fasciata		N_f_fasciata	N_f_fasciata
CLP1611	FLMNH: Field Tag: CLP1611		Natricidae	Nerodia	Uncertain	Uncertain	Southern/Salt Marsh Water Snake Uncertain	X		Neonate	7.4	8	9	3	8	9	3	128	86	16.9	23	1
CLP1614	UF181715		Natricidae	Nerodia	Uncertain	Uncertain	Southern/Salt Marsh Water Snake Uncertain	X	Female	Adult	19.3	8	9	3	8	9	3	130	80	54.5	25	1
CLP1618	FLMNH: Field Tag: CLP1618		Natricidae	Nerodia	N_fasciata	N_f_pictiventris	Florida Banded Water Snake	X	Female	Adult	20.3	8	9	2	8	9	2	127	71	64.7	23	1
CLP1625	FLMNH: Field Tag: CLP1625		Natricidae	Nerodia	N_fasciata	N_f_pictiventris	Florida Banded Water Snake	X	Male	Adult	11.6	8	9	3	8	9	3	130	85	31.5	23	1
CLP1672	UF181306	SAMN15544136	Natricidae	Nerodia	N_clarkii	N_c_compressicauda	Mangrove Salt Marsh Snake																SRR12229051	0.374	0.626	N_clarkii	TRUE	N_c_compressicauda	TRUE	N_c_compressicauda_south	N_c_compressicauda_south
CLP1700	UF181230	SAMN15544137	Natricidae	Nerodia	N_clarkii	N_c_clarkii	Gulf Salt Marsh Snake		Male														SRR12229050	0.4	0.6	N_clarkii	TRUE	N_c_clarkii	TRUE	N_c_clarkii	N_c_clarkii
CLP1701	UF181231	SAMN15544138	Natricidae	Nerodia	N_clarkii	N_c_clarkii	Gulf Salt Marsh Snake		Male	Adult	10.8							127	80	29.4	21	1	SRR12229049	0.415	0.585	N_clarkii	TRUE	N_c_clarkii	TRUE	N_c_clarkii	N_c_clarkii
CLP1702	UF181232	SAMN15544139	Natricidae	Nerodia	N_clarkii	N_c_clarkii	Gulf Salt Marsh Snake		Male	Adult	15.6							127	82	43	21	1	SRR12229048	0.41	0.59	N_clarkii	TRUE	N_c_clarkii	TRUE	N_c_clarkii	N_c_clarkii
CLP1704	FLMNH: Field Tag: CLP1704	SAMN15544140	Natricidae	Nerodia	N_clarkii	N_c_compressicauda	Mangrove Salt Marsh Snake																SRR12229047	0.403	0.597	N_clarkii	TRUE	N_c_compressicauda	TRUE	N_c_compressicauda_south	N_c_compressicauda_south
CLP1708	FLMNH: Field Tag: CLP1708	SAMN15544141	Natricidae	Nerodia	N_clarkii	N_c_compressicauda	Mangrove Salt Marsh Snake		Female	Neonate	6.3							125	71	20	21	1	SRR12229046	0.357	0.643	N_clarkii	TRUE	N_c_compressicauda	TRUE	N_c_compressicauda_south	N_c_compressicauda_south
CLP1709	FLMNH: Field Tag: CLP1709	SAMN15544142	Natricidae	Nerodia	N_clarkii	N_c_compressicauda	Mangrove Salt Marsh Snake		Male	Adult	9.5							126	74	27.3	20	1	SRR12229045	0.361	0.639	N_clarkii	TRUE	N_c_compressicauda	TRUE	N_c_compressicauda_south	N_c_compressicauda_south
CLP1722	UF181334	SAMN15544143	Natricidae	Nerodia	N_clarkii	N_c_compressicauda	Mangrove Salt Marsh Snake																SRR12229044	0.342	0.658	N_clarkii	TRUE	N_c_compressicauda	TRUE	N_c_compressicauda_south	N_c_compressicauda_south
CLP2000	FLMNH: Field Tag: CLP2000		Natricidae	Nerodia	N_rhombifer		Diamondback Water Snake																									MT801392	MT801501	MT801596		MT801747	MT801817	MT801877	X	X	X	Outgroup	Outgroup	TRUE
CLPT0001		SAMN15544144	Natricidae	Nerodia	N_clarkii	N_c_taeniata	Atlantic Salt Marsh Snake																SRR12229042	0.28	0.72	N_clarkii	TRUE	N_c_taeniata	TRUE	N_c_taeniata	N_c_taeniata	MT801393	MT801502						X	X	X	Peninsular	Peninsular	TRUE
CLPT0002			Natricidae	Nerodia	N_clarkii	N_c_taeniata	Atlantic Salt Marsh Snake																									MT801394	MT801503	MT801597	MT801681	MT801748	MT801818		X	X	X	Peninsular	Peninsular	TRUE
CLPT0003			Natricidae	Nerodia	N_clarkii	N_c_taeniata	Atlantic Salt Marsh Snake																									MT801395										Peninsular
CLPT0004			Natricidae	Nerodia	N_clarkii	N_c_taeniata	Atlantic Salt Marsh Snake																									MT801396										Peninsular
CLPT0005			Natricidae	Nerodia	N_fasciata	N_f_pictiventris	Florida Banded Water Snake																									MT801397										Peninsular
CLPT0006			Natricidae	Nerodia	N_fasciata	N_f_pictiventris	Florida Banded Water Snake																									MT801398										Peninsular
CLPT0007			Natricidae	Nerodia	N_fasciata	N_f_pictiventris	Florida Banded Water Snake																									MT801399										Peninsular
CLPT0009			Natricidae	Nerodia	N_fasciata	N_f_pictiventris	Florida Banded Water Snake																									MT801400										Peninsular
CLPT0011			Natricidae	Nerodia	N_fasciata	N_f_pictiventris	Florida Banded Water Snake																									MT801401										Peninsular
CLPT0012			Natricidae	Nerodia	N_fasciata	N_f_pictiventris	Florida Banded Water Snake																									MT801402										Peninsular
CLPT0013			Natricidae	Nerodia	N_fasciata	N_f_pictiventris	Florida Banded Water Snake																									MT801403										Peninsular
CLPT0014			Natricidae	Nerodia	N_fasciata	N_f_pictiventris	Florida Banded Water Snake																									MT801404										Peninsular
CLPT0015			Natricidae	Nerodia	N_fasciata	N_f_pictiventris	Florida Banded Water Snake																									MT801405										Peninsular
CLPT0016			Natricidae	Nerodia	N_fasciata	N_f_pictiventris	Florida Banded Water Snake																									MT801406										Peninsular
CLPT0017			Natricidae	Nerodia	N_clarkii	N_c_clarkii	Gulf Salt Marsh Snake																									MT801407										Peninsular
CLPT0018			Natricidae	Nerodia	N_clarkii	N_c_clarkii	Gulf Salt Marsh Snake																									MT801408										Peninsular
CLPT0019			Natricidae	Nerodia	N_clarkii	N_c_clarkii	Gulf Salt Marsh Snake																									MT801409										Peninsular
CLPT0020			Natricidae	Nerodia	N_clarkii	N_c_clarkii	Gulf Salt Marsh Snake																									MT801410										Peninsular
CLPT0021		SAMN15544145	Natricidae	Nerodia	N_clarkii	N_c_clarkii	Gulf Salt Marsh Snake																SRR12229041	0.377	0.623	N_clarkii	TRUE	N_c_clarkii	TRUE	N_c_clarkii	N_c_clarkii	MT801411										Peninsular
CLPT0022		SAMN15544146	Natricidae	Nerodia	N_fasciata	N_f_fasciata	Banded Water Snake																SRR12229040	0.966	0.034	N_fasciata	TRUE	N_f_fasciata	TRUE	N_f_fasciata	N_f_fasciata	MT801412										Mainland
CLPT0023		SAMN15544147	Natricidae	Nerodia	N_clarkii	N_c_clarkii	Gulf Salt Marsh Snake																SRR12229039	0.386	0.614	N_clarkii	TRUE	N_c_clarkii	TRUE	N_c_clarkii	N_c_clarkii	MT801413										Peninsular
CLPT0024		SAMN15544148	Natricidae	Nerodia	N_clarkii	N_c_clarkii	Gulf Salt Marsh Snake																SRR12229038	0.406	0.594	N_clarkii	TRUE	N_c_clarkii	TRUE	N_c_clarkii	N_c_clarkii	MT801414										Peninsular
CLPT0025		SAMN15544149	Natricidae	Nerodia	N_clarkii	N_c_clarkii	Gulf Salt Marsh Snake																SRR12229037	0.391	0.609	N_clarkii	TRUE	N_c_clarkii	TRUE	N_c_clarkii	N_c_clarkii	MT801415	MT801504	MT801598	MT801682	MT801749	MT801819	MT801878	X	X	X	Peninsular	Peninsular	TRUE
CLPT0026			Natricidae	Nerodia	N_clarkii	N_c_clarkii	Gulf Salt Marsh Snake																									MT801416										Peninsular
CLPT0027			Natricidae	Nerodia	N_clarkii	N_c_clarkii	Gulf Salt Marsh Snake																									MT801417										Peninsular
CLPT0028			Natricidae	Nerodia	N_clarkii	N_c_clarkii	Gulf Salt Marsh Snake																									MT801418	MT801505	MT801599	MT801683	MT801750	MT801820		X	X	X	Peninsular	Peninsular	TRUE
CLPT0029			Natricidae	Nerodia	N_clarkii	N_c_clarkii	Gulf Salt Marsh Snake																									MT801419										Peninsular
CLPT0030		SAMN15544150	Natricidae	Nerodia	N_clarkii	N_c_clarkii	Gulf Salt Marsh Snake																SRR12229036	0.389	0.611	N_clarkii	TRUE	N_c_clarkii	TRUE	N_c_clarkii	N_c_clarkii	MT801420										Peninsular
CLPT0031			Natricidae	Nerodia	N_clarkii	N_c_clarkii	Gulf Salt Marsh Snake																									MT801421										Peninsular
CLPT0032			Natricidae	Nerodia	N_clarkii	N_c_clarkii	Gulf Salt Marsh Snake																									MT801422										Peninsular
CLPT0033			Natricidae	Nerodia	N_clarkii	N_c_clarkii	Gulf Salt Marsh Snake																									MT801423										Peninsular
CLPT0034			Natricidae	Nerodia	N_clarkii	N_c_clarkii	Gulf Salt Marsh Snake																									MT801424										Peninsular
CLPT0035			Natricidae	Nerodia	N_clarkii	N_c_clarkii	Gulf Salt Marsh Snake																									MT801425										Peninsular
CLPT0036			Natricidae	Nerodia	N_clarkii	N_c_clarkii	Gulf Salt Marsh Snake																									MT801426										Peninsular
CLPT0037			Natricidae	Nerodia	N_clarkii	N_c_clarkii	Gulf Salt Marsh Snake																									MT801427										Peninsular
CLPT0038			Natricidae	Nerodia	N_clarkii	N_c_clarkii	Gulf Salt Marsh Snake																									MT801428										Peninsular
CLPT0039			Natricidae	Nerodia	N_clarkii	N_c_clarkii	Gulf Salt Marsh Snake																									MT801429										Peninsular
CLPT0040		SAMN15544151	Natricidae	Nerodia	N_fasciata	N_f_fasciata	Banded Water Snake																SRR12229035	0.934	0.066	N_fasciata	TRUE	N_f_fasciata	TRUE	N_f_fasciata	N_f_fasciata	MT801430										Mainland
CLPT0041		SAMN15544152	Natricidae	Nerodia	N_fasciata	N_f_fasciata	Banded Water Snake																SRR12229034	0.966	0.034	N_fasciata	TRUE	N_f_fasciata	TRUE	N_f_fasciata	N_f_fasciata	MT801431										Mainland
CLPT0056		SAMN15544153	Natricidae	Nerodia	N_clarkii	N_c_taeniata	Atlantic Salt Marsh Snake		Female	Adult	6	8	9	3	8	9	2	126	25	55	19	0	SRR12229033	0.271	0.729	N_clarkii	TRUE	N_c_taeniata	TRUE	N_c_taeniata	N_c_taeniata	MT801432	MT801506	MT801600	MT801684	MT801751	MT801821	MT801879	X	X	X	Peninsular	Peninsular	TRUE
CLPT0057			Natricidae	Nerodia	N_clarkii	N_c_taeniata	Atlantic Salt Marsh Snake	X	Female	Adult	9.5	8	9	2	8	9	2	128	77	28.75	21	1											MT801507	MT801601	MT801685	MT801752	MT801822	MT801880	X	X	X		Peninsular
CLPT0058			Natricidae	Nerodia	N_clarkii	N_c_taeniata	Atlantic Salt Marsh Snake		Male	Adult	9.5	8	9	2	8	9	2	129		28.5	21	1										MT801433	MT801508	MT801602	MT801686	MT801753	MT801823	MT801881	X	X	X	Peninsular	Peninsular	TRUE
CLPT0059		SAMN15544154	Natricidae	Nerodia	N_clarkii	N_c_taeniata	Atlantic Salt Marsh Snake		Female	Adult	6.75				9			129	57	27.75	21	1	SRR12229031	0.261	0.739	N_clarkii	TRUE	N_c_taeniata	TRUE	N_c_taeniata	N_c_taeniata
CLPT0060			Natricidae	Nerodia	N_clarkii	N_c_taeniata	Atlantic Salt Marsh Snake	X	Male	Adult	15.25	8	9	2	8	9	2	127	75	47.5	21	1										MT801434	MT801509	MT801603	MT801687	MT801754	MT801824	MT801882	X	X	X	Peninsular	Peninsular	TRUE
CLPT0061			Natricidae	Nerodia	N_clarkii	N_c_taeniata	Atlantic Salt Marsh Snake		Female	Adult	17.25	8	9	2	8	9	3	124	54	69.75	21	0											MT801510	MT801604					X	X	X		Peninsular
CLPT0064			Natricidae	Nerodia	N_clarkii	N_c_compressicauda	Mangrove Salt Marsh Snake																										MT801511	MT801605	MT801688	MT801755		MT801883	X	X	X		Peninsular
CLPT0085		SAMN15544155	Natricidae	Nerodia	N_clarkii	N_c_taeniata	Atlantic Salt Marsh Snake		Male	Adult	8.5	8	9	2	8	9	2	129	79	49.5	22	0	SRR12229030	0.279	0.721	N_clarkii	TRUE	N_c_taeniata	TRUE	N_c_taeniata	N_c_taeniata
CLPT0086			Natricidae	Nerodia	N_clarkii	N_c_taeniata	Atlantic Salt Marsh Snake	X	Male	Adult	10	9	10	2	8	9	2	127	80	29	20	1										MT801435	MT801512	MT801606	MT801689	MT801756	MT801825	MT801884	X	X	X	Peninsular	Peninsular	TRUE
CLPT0087		SAMN15544156	Natricidae	Nerodia	N_clarkii	N_c_taeniata	Atlantic Salt Marsh Snake		Female	Adult	15.5	8	9	2	8	8	2	129	60	57	19	0	SRR12229029	0.319	0.681	N_clarkii	TRUE	N_c_taeniata	TRUE	N_c_taeniata	N_c_taeniata
CLPT0088			Natricidae	Nerodia	N_clarkii	N_c_taeniata	Atlantic Salt Marsh Snake		Female	Adult	18	8	9	2	8	8	2	128	73	59.5	19											MT801436	MT801513	MT801607	MT801690	MT801757	MT801826		X	X	X	Peninsular	Peninsular	TRUE
CLPT0089			Natricidae	Nerodia	N_clarkii	N_c_taeniata	Atlantic Salt Marsh Snake		Male	Adult	13	8		3	8		3	129		41	19											MT801437	MT801514	MT801608	MT801691	MT801758	MT801827	MT801885	X	X	X	Peninsular	Peninsular	TRUE
CLPT0090		SAMN15544157	Natricidae	Nerodia	N_clarkii	N_c_taeniata	Atlantic Salt Marsh Snake		Male	Adult	15	8	9	2	8	8	2	128	72	48.5	21	0	SRR12229028	0.305	0.695	N_clarkii	TRUE	N_c_taeniata	TRUE	N_c_taeniata	N_c_taeniata
CLPT0092		SAMN15544158	Natricidae	Nerodia	N_clarkii	N_c_taeniata	Atlantic Salt Marsh Snake		Female	Adult	10.5	8	9	2	8	9	2	128	53	45	21	0	SRR12229027	0.301	0.699	N_clarkii	TRUE	N_c_taeniata	TRUE	N_c_taeniata	N_c_taeniata
CLPT0093		SAMN15544159	Natricidae	Nerodia	N_clarkii	N_c_taeniata	Atlantic Salt Marsh Snake	X	Female	Adult	13	8	9	2	8	8	3	124	72	41	21	1	SRR12229026	0.276	0.724	N_clarkii	TRUE	N_c_taeniata	TRUE	N_c_taeniata	N_c_taeniata	MT801438	MT801515	MT801609	MT801692	MT801759	MT801828	MT801886	X	X	X	Peninsular	Peninsular	TRUE
CLPT0094			Natricidae	Nerodia	N_clarkii	N_c_taeniata	Atlantic Salt Marsh Snake		Male	Adult	13.25	8	9	2	8	9	2	125		40	21											MT801439	MT801516	MT801610	MT801693		MT801829	MT801887	X	X	X	Peninsular	Peninsular	TRUE
CLPT0095		SAMN15544160	Natricidae	Nerodia	N_clarkii	N_c_taeniata	Atlantic Salt Marsh Snake		Female	Adult	12.5	8	8	2	8	10	2	127	61	49	21	0	SRR12229025	0.299	0.701	N_clarkii	TRUE	N_c_taeniata	TRUE	N_c_taeniata	N_c_taeniata	MT801440	MT801517	MT801611	MT801694	MT801760	MT801830		X	X	X	Peninsular	Peninsular	TRUE
CLPT0096			Natricidae	Nerodia	N_clarkii	N_c_taeniata	Atlantic Salt Marsh Snake	X	Female	Adult	11	8	9	2	8	9	2	130	70	38	20	1										MT801441	MT801518	MT801612	MT801695	MT801761	MT801831	MT801888	X	X	X	Peninsular	Peninsular	TRUE
CLPT0097		SAMN15544161	Natricidae	Nerodia	N_clarkii	N_c_taeniata	Atlantic Salt Marsh Snake	X	Male	Adult	17	8	9	2	8	9	3	123	82	48	19	1	SRR12229024	0.303	0.697	N_clarkii	TRUE	N_c_taeniata	TRUE	N_c_taeniata	N_c_taeniata
CLPT0098			Natricidae	Nerodia	N_clarkii	N_c_taeniata	Atlantic Salt Marsh Snake		Male	Adult	7	8	9	3	8	9	3	123	30	49	21	0										MT801442	MT801519	MT801613	MT801696	MT801762	MT801832		X	X	X	Peninsular	Peninsular	TRUE
CLPT0099		SAMN15544162	Natricidae	Nerodia	N_clarkii	N_c_taeniata	Atlantic Salt Marsh Snake					8	8	2	7	8	3	127					SRR12229023	0.304	0.696	N_clarkii	TRUE	N_c_taeniata	TRUE	N_c_taeniata	N_c_taeniata
CLPT0101		SAMN15544163	Natricidae	Nerodia	N_clarkii	N_c_taeniata	Atlantic Salt Marsh Snake	X	Male	Adult	16	8	9	2	8	9	2	127	81	45	19	1	SRR12229022	0.292	0.708	N_clarkii	TRUE	N_c_taeniata	TRUE	N_c_taeniata	N_c_taeniata
CLPT0102			Natricidae	Nerodia	N_clarkii	N_c_taeniata	Atlantic Salt Marsh Snake	X	Female	Adult	12.75	8	10	2	8	8	2	126	72	42	21	1
CLPT0103		SAMN15544164	Natricidae	Nerodia	N_clarkii	N_c_taeniata	Atlantic Salt Marsh Snake		Male	Adult	16.25	8	8	2	8	9	2	133		48	21		SRR12229137	0.29	0.71	N_clarkii	TRUE	N_c_taeniata	TRUE	N_c_taeniata	N_c_taeniata
CLPT0105		SAMN15544165	Natricidae	Nerodia	N_fasciata	N_f_fasciata	Banded Water Snake																SRR12229136	0.977	0.023	N_fasciata	TRUE	N_f_fasciata	TRUE	N_f_fasciata	N_f_fasciata	MT801443	MT801520	MT801614	MT801697	MT801763	MT801833	MT801889	X	X	X	Mainland	Mainland	TRUE
CLPT0106		SAMN15544166	Natricidae	Nerodia	N_fasciata	N_f_fasciata	Banded Water Snake																SRR12229135	1	0	N_fasciata	TRUE	N_f_fasciata	TRUE	N_f_fasciata	N_f_fasciata
CLPT0108		SAMN15544167	Natricidae	Nerodia	N_fasciata	N_f_pictiventris	Florida Banded Water Snake																SRR12229134	1	0	N_fasciata	TRUE	N_f_pictiventris	TRUE	N_f_pictiventris	N_f_pictiventris
CLPT0109		SAMN15544168	Natricidae	Nerodia	N_clarkii	N_c_compressicauda	Mangrove Salt Marsh Snake																SRR12229133	0.355	0.645	N_clarkii	TRUE	N_c_compressicauda	TRUE	N_c_compressicauda_south	N_c_compressicauda_south	MT801444	MT801521	MT801615	MT801698	MT801764			X	X	X	Peninsular	Peninsular	TRUE
CLPT0116		SAMN15544169	Natricidae	Nerodia	N_fasciata	N_f_pictiventris	Florida Banded Water Snake																SRR12229132	0.953	0.047	N_fasciata	TRUE	N_f_pictiventris	TRUE	N_f_pictiventris	N_f_pictiventris
CLPT0117		SAMN15544170	Natricidae	Nerodia	N_fasciata	N_f_pictiventris	Florida Banded Water Snake																SRR12229131	0.991	0.009	N_fasciata	TRUE	N_f_pictiventris	TRUE	N_f_pictiventris	N_f_pictiventris
CLPT0122		SAMN15544171	Natricidae	Nerodia	N_clarkii	N_c_taeniata	Atlantic Salt Marsh Snake	X	Female	Adult	12.5	8	9	3	8	9	3	128	74	39	21	1	SRR12229130	0.306	0.694	N_clarkii	TRUE	N_c_taeniata	TRUE	N_c_taeniata	N_c_taeniata
CLPT0123		SAMN15544172	Natricidae	Nerodia	N_clarkii	N_c_taeniata	Atlantic Salt Marsh Snake		Male	Adult	13.5	8	9	2	8	9	2	130		41.5	21	0	SRR12229129	0.299	0.701	N_clarkii	TRUE	N_c_taeniata	TRUE	N_c_taeniata	N_c_taeniata
CLPT0130		SAMN15544173	Natricidae	Nerodia	N_clarkii	N_c_taeniata	Atlantic Salt Marsh Snake		Female	Adult	12.5	8	9	2	8	9	2	125	61	45	21	0	SRR12229128	0.3	0.7	N_clarkii	TRUE	N_c_taeniata	TRUE	N_c_taeniata	N_c_taeniata		MT801522						X	X	X		Peninsular
CLPT0131			Natricidae	Nerodia	N_clarkii	N_c_taeniata	Atlantic Salt Marsh Snake		Female	Adult	14	8	9	2	8	9	2	126		47.5	21												MT801523	MT801616					X	X	X		Peninsular
CLPT0132		SAMN15544174	Natricidae	Nerodia	N_clarkii	N_c_taeniata	Atlantic Salt Marsh Snake		Male	Adult	16.5	8	8	2	8	9	2	126	82	48.5	20	0	SRR12229126	0.288	0.712	N_clarkii	TRUE	N_c_taeniata	TRUE	N_c_taeniata	N_c_taeniata		MT801524	MT801617					X	X	X		Peninsular
CLPT0133		SAMN15544175	Natricidae	Nerodia	N_clarkii	N_c_taeniata	Atlantic Salt Marsh Snake		Female	Adult	18	8	9	2	8	9	2	126		55.25	21		SRR12229125	0.295	0.705	N_clarkii	TRUE	N_c_taeniata	TRUE	N_c_taeniata	N_c_taeniata		MT801525	MT801618					X	X	X		Peninsular
CLPT0134			Natricidae	Nerodia	N_clarkii	N_c_taeniata	Atlantic Salt Marsh Snake			Neonate	6.5	9	9	2	9	9	2	125		17.5	21												MT801526	MT801619					X	X	X		Peninsular
CLPT0135			Natricidae	Nerodia	N_clarkii	N_c_taeniata	Atlantic Salt Marsh Snake			Neonate	6.25	8	7	2	8	8	2	129		18	21												MT801527						X	X	X		Peninsular
CLPT0137			Natricidae	Nerodia	N_clarkii	N_c_taeniata	Atlantic Salt Marsh Snake			Neonate	6.5	8	9		8	9	2	124		19	21												MT801528						X	X	X		Peninsular
CLPT0138			Natricidae	Nerodia	N_clarkii	N_c_taeniata	Atlantic Salt Marsh Snake			Neonate	7	8	9	2	8	9	2	129		18.5	19											MT801445	MT801529	MT801620					X	X	X	Peninsular	Peninsular	TRUE
CLPT0141		SAMN15544176	Natricidae	Nerodia	N_clarkii	N_c_taeniata	Atlantic Salt Marsh Snake					8	9	2	8	9	3	124	64			0	SRR12229124	0.533	0.467	N_clarkii	TRUE	N_c_compressicauda	FALSE	N_c_compressicauda_eastwest	N_c_compressicauda_east
CLPT0221			Natricidae	Nerodia	N_fasciata	N_f_confluens	Broad-Banded Water Snake																									MT801446	MT801530	MT801621	MT801699	MT801765	MT801834	MT801890	X	X	X	Outgroup	Outgroup	TRUE
CLPT0239		SAMN15544177	Natricidae	Nerodia	N_clarkii	N_c_taeniata	Atlantic Salt Marsh Snake																SRR12229123	0.285	0.715	N_clarkii	TRUE	N_c_taeniata	TRUE	N_c_taeniata	N_c_taeniata	MT801447	MT801531	MT801622					X	X	X	Peninsular	Peninsular	TRUE
CLPT0240		SAMN15544178	Natricidae	Nerodia	N_clarkii	N_c_taeniata	Atlantic Salt Marsh Snake																SRR12229122	0.445	0.555	N_clarkii	TRUE	N_c_compressicauda	FALSE	N_c_compressicauda_eastwest	N_c_compressicauda_east
CLPT0241			Natricidae	Nerodia	N_clarkii	N_c_taeniata	Atlantic Salt Marsh Snake																										MT801532						X	X	X		Peninsular
CLPT0242		SAMN15544179	Natricidae	Nerodia	N_clarkii	N_c_taeniata	Atlantic Salt Marsh Snake																SRR12229121	0.485	0.515	N_clarkii	TRUE	N_c_compressicauda	FALSE	N_c_compressicauda_eastwest	N_c_compressicauda_east
CLPT0412			Natricidae	Nerodia	N_clarkii	N_c_taeniata	Atlantic Salt Marsh Snake																										MT801533	MT801623					X	X	X		Peninsular
CLPT0413		SAMN15544180	Natricidae	Nerodia	N_clarkii	N_c_taeniata	Atlantic Salt Marsh Snake																SRR12229120	0.269	0.731	N_clarkii	TRUE	N_c_taeniata	TRUE	N_c_taeniata	N_c_taeniata		MT801534	MT801624					X	X	X		Peninsular
CLPT0415			Natricidae	Nerodia	N_clarkii	N_c_taeniata	Atlantic Salt Marsh Snake																										MT801535	MT801625					X	X	X		Peninsular
CLPT0416		SAMN15544181	Natricidae	Nerodia	N_clarkii	N_c_taeniata	Atlantic Salt Marsh Snake																SRR12229119	0.261	0.739	N_clarkii	TRUE	N_c_taeniata	TRUE	N_c_taeniata	N_c_taeniata		MT801536	MT801626					X	X	X		Peninsular
CLPT0417		SAMN15544182	Natricidae	Nerodia	N_clarkii	N_c_taeniata	Atlantic Salt Marsh Snake																SRR12229118	0.251	0.749	N_clarkii	TRUE	N_c_taeniata	TRUE	N_c_taeniata	N_c_taeniata		MT801537	MT801627					X	X	X		Peninsular
CLPT0418			Natricidae	Nerodia	N_clarkii	N_c_taeniata	Atlantic Salt Marsh Snake																										MT801538	MT801628					X	X	X		Peninsular
CLPT0419			Natricidae	Nerodia	N_clarkii	N_c_taeniata	Atlantic Salt Marsh Snake																										MT801539	MT801629					X	X	X		Peninsular
CLPT0420			Natricidae	Nerodia	N_clarkii	N_c_taeniata	Atlantic Salt Marsh Snake																										MT801540	MT801630					X	X	X		Peninsular
CLPT0421			Natricidae	Nerodia	N_clarkii	N_c_taeniata	Atlantic Salt Marsh Snake																										MT801541	MT801631					X	X	X		Peninsular
KW0217			Natricidae	Nerodia	N_fasciata	N_f_fasciata	Banded Water Snake																									MT801448	MT801542	MT801632	MT801700	MT801766	MT801835	MT801891	X	X	X	Mainland	Mainland	TRUE
KW0382			Natricidae	Nerodia	N_fasciata	N_f_fasciata	Banded Water Snake																									MT801449	MT801543	MT801633	MT801701	MT801767	MT801836	MT801892	X	X	X	Mainland	Mainland	TRUE
KW0427			Natricidae	Nerodia	N_fasciata	N_f_fasciata	Banded Water Snake																									MT801450	MT801544	MT801634		MT801768			X	X	X	Mainland	Mainland	TRUE
KW0469			Natricidae	Nerodia	N_fasciata	N_f_fasciata	Banded Water Snake																									MT801451	MT801545	MT801635	MT801702	MT801769	MT801837	MT801893	X	X	X	Mainland	Mainland	TRUE
KW0470			Natricidae	Nerodia	N_fasciata	N_f_fasciata	Banded Water Snake																									MT801452	MT801546	MT801636	MT801703	MT801770	MT801838		X	X	X	Mainland	Mainland	TRUE
KW0475			Natricidae	Nerodia	N_clarkii	N_c_clarkii	Gulf Salt Marsh Snake																									MT801453	MT801547	MT801637	MT801704	MT801771		MT801894	X	X	X	Mainland	Mainland	TRUE
KW0482			Natricidae	Nerodia	N_clarkii	Uncertain	Salt Marsh Snake																										MT801548						X	X	X		Peninsular
KW1120			Natricidae	Nerodia	N_fasciata	N_f_fasciata	Banded Water Snake																									MT801454	MT801549	MT801638					X	X	X	Mainland	Mainland	TRUE
MVZ164945	MVZ164945		Natricidae	Nerodia	N_fasciata	Uncertain	Southern Water Snake																									GQ285448										Mainland
MVZ16953	MVZ164953		Natricidae	Nerodia	N_fasciata	Uncertain	Southern Water Snake																									GQ285447										Peninsular
Nerodiafasciata_Genbank			Natricidae	Nerodia	N_fasciata	N_f_confluens	Broad-Banded Water Snake																									AF402910										Outgroup
Nerodiaharteri_Genbank1			Natricidae	Nerodia	N_harteri		Harter's Water Snake																									JQ743510										Outgroup
Nerodiaharteri_Genbank2			Natricidae	Nerodia	N_harteri		Harter's Water Snake																									JQ743511										Outgroup
Nerodiapaucimaculata_Genbank1			Natricidae	Nerodia	N_paucimaculata		Concho Water Snake																									JQ743512										Outgroup
Nerodiapaucimaculata_Genbank2			Natricidae	Nerodia	N_paucimaculata		Concho Water Snake																									JQ743513										Outgroup
Nerodiasipedon_Genbank1			Natricidae	Nerodia	N_sipedon		Northern Water Snake																									AF402913										Outgroup
Nerodiasipedon_Genbank2			Natricidae	Nerodia	N_sipedon		Northern Water Snake																									JF964960										Outgroup
RM05138	RM05138		Natricidae	Nerodia	N_fasciata	N_f_confluens	Broad-Banded Water Snake																									GQ285450										Outgroup
UF158882	UF158882		Natricidae	Nerodia	N_clarkii	N_c_clarkii	Gulf Salt Marsh Snake																																			Mainland
UF160366	UF160366		Natricidae	Nerodia	N_clarkii	N_c_clarkii	Gulf Salt Marsh Snake																																			Peninsular
UF160367	UF160367		Natricidae	Nerodia	N_clarkii	N_c_clarkii	Gulf Salt Marsh Snake																																			Peninsular

## Sheet: supplementary table 2
Alignment	Partition	Model
cytb_Alltaxa	1st positions, 2nd positions	HKY+I+ G
	3rd positions	GTR+I
ND1	1st positions	HKY+I
	2nd positions	HKY+I
	3rd positions	GTR+G
ND4	1st positions	HKY+G
	2nd positions	HKY+G
	3rd positions	HKY+G
E	All sites	F81+G
M	All sites	HKY
PRLR	All sites	HKY+I
TATA	All sites	GTR+I
Mitochondrial Genes	1st positions	GTR+I+G
	2nd positions	HKY+I
	cytb 3rd position, ND1 3rd position	GTR+I+G
	ND4 3rd positions	HKY+G
Nuclear Genes	E	F81+I+G
	M	HKY+I
	PRLR	GTR+I+G
	TATA	GTR+I+G
All Genes	Mitochondrial 1st positions	GTR+I+G
	Mitochondrial 2nd positions	HKY+I+G
	cytb 3rd position, ND1 3rd position	GTR+G
	ND4 3rd positions	HKY+G
	E	F81+I+G
	M	HKY
	PRLR	GTR+I+G
	TATA	GTR+I+G

## Sheet: supplementary table 3
SNP	locus	position	locus_position	prob	log10_PO	qval	alpha	fst	Significant	clarkii_ref	clarkii_alt	fasciata_ref	fasciata_alt	clarkii_alt_perc	fasciata_alt_perc	AFD
4896	locus_127585	41	locus_127585_41	0.9998	3.6988	0.00020004	1.7017	0.59972	Yes	1	119	82	0	0.991667	0	0.991667
752	locus_18127	12	locus_18127_12	0.9998	3.6988	0.00020004	1.7045	0.6	Yes	113	1	0	82	0.00877193	1	0.991228
753	locus_18127	26	locus_18127_26	0.9994	3.2215	0.0003334	1.6777	0.5944	Yes	1	113	82	0	0.991228	0	0.991228
3756	locus_103667	54	locus_103667_54	0.9992	3.0965	0.0005201	1.6164	0.58086	Yes	120	0	4	78	0	0.95122	0.95122
1692	locus_37859	173	locus_37859_173	0.9992	3.0965	0.0005201	1.6354	0.58501	Yes	102	0	2	52	0	0.962963	0.962963
1691	locus_37859	145	locus_37859_145	0.999	2.9995	0.00060012	1.6319	0.5843	Yes	0	102	52	2	1	0.037037	0.962963
5564	locus_138705	216	locus_138705_216	0.9988	2.9202	0.00068585	1.5677	0.57014	Yes	113	3	0	80	0.0258621	1	0.974138
789	locus_18627	249	locus_18627_249	0.9986	2.8532	0.00077516	1.6366	0.58561	Yes	99	1	0	56	0.01	1	0.99
1057	locus_25322	94	locus_25322_94	0.9982	2.7439	0.00088907	1.6272	0.58315	Yes	105	1	0	38	0.00943396	1	0.990566
5766	locus_148387	191	locus_148387_191	0.997	2.5215	0.0011002	1.5244	0.56039	Yes	0	88	52	4	1	0.0714286	0.928571
4784	locus_126699	73	locus_126699_73	0.9968	2.4934	0.0012912	1.5298	0.56155	Yes	82	0	4	62	0	0.939394	0.939394
5764	locus_148387	83	locus_148387_83	0.9966	2.467	0.001467	1.5164	0.5584	Yes	0	92	52	4	1	0.0714286	0.928571
1045	locus_24957	242	locus_24957_242	0.9952	2.3166	0.0017234	1.5309	0.56173	Yes	116	4	0	80	0.0333333	1	0.966667
5510	locus_137854	154	locus_137854_154	0.994	2.2191	0.002029	1.4964	0.55425	Yes	110	4	0	76	0.0350877	1	0.964912
6861	locus_163572	101	locus_163572_101	0.9934	2.1775	0.0023338	1.5131	0.55752	Yes	108	4	0	66	0.0357143	1	0.964286
1319	locus_31618	202	locus_31618_202	0.9922	2.1044	0.0026755	1.4739	0.54911	Yes	98	4	0	60	0.0392157	1	0.960784
420	locus_11651	38	locus_11651_38	0.992	2.0933	0.0029888	1.4931	0.55342	Yes	80	0	4	46	0	0.92	0.92
6396	locus_155530	71	locus_155530_71	0.9918	2.0825	0.0032784	1.4941	0.55383	Yes	72	2	0	46	0.027027	1	0.972973
421	locus_11651	114	locus_11651_114	0.9912	2.0516	0.0035691	1.4734	0.54915	Yes	0	80	46	4	1	0.08	0.92
5765	locus_148387	174	locus_148387_174	0.9906	2.0227	0.0038608	1.4753	0.54935	Yes	90	0	5	51	0	0.910714	0.910714
1320	locus_31618	212	locus_31618_212	0.9886	1.938	0.0042199	1.4757	0.54962	Yes	98	4	0	60	0.0392157	1	0.960784
6931	locus_166362	110	locus_166362_110	0.9882	1.9229	0.0045645	1.2898	0.50838	Yes	117	1	3	69	0.00847458	0.958333	0.949859
1072	locus_25401	11	locus_25401_11	0.9874	1.894	0.004914	1.2894	0.5082	Yes	113	1	3	71	0.00877193	0.959459	0.950688
1504	locus_34011	184	locus_34011_184	0.987	1.8803	0.0052511	1.3129	0.51348	Yes	111	1	3	75	0.00892857	0.961538	0.95261
6291	locus_154511	27	locus_154511_27	0.9834	1.7725	0.0057051	1.4155	0.5361	Yes	106	0	8	56	0	0.875	0.875
2573	locus_62157	61	locus_62157_61	0.97439	1.5804	0.0064705	1.4138	0.53588	Yes	112	8	0	82	0.0666667	1	0.933333
2574	locus_62157	219	locus_62157_219	0.97139	1.5309	0.0072903	1.4029	0.53327	Yes	8	112	82	0	0.933333	0	0.933333
41	locus_2552	120	locus_2552_120	0.96939	1.5007	0.0081231	1.274	0.50498	Yes	3	103	73	1	0.971698	0.0135135	0.958185
6425	locus_155735	219	locus_155735_219	0.96699	1.4668	0.0089811	1.2336	0.49574	Yes	98	2	2	72	0.02	0.972973	0.952973
169	locus_6520	68	locus_6520_68	0.95959	1.3756	0.010029	1.2125	0.49108	Yes	3	117	78	2	0.975	0.025	0.95
786	locus_18627	109	locus_18627_109	0.95739	1.3516	0.01108	1.2183	0.49252	Yes	99	1	3	53	0.01	0.946429	0.936429
1146	locus_28576	156	locus_28576_156	0.95599	1.3369	0.012109	1.2137	0.49138	Yes	96	2	2	64	0.0204082	0.969697	0.949289
5022	locus_128484	273	locus_128484_273	0.95119	1.2898	0.013221	1.2058	0.48959	Yes	2	118	71	3	0.983333	0.0405405	0.942793
5588	locus_141113	33	locus_141113_33	0.94899	1.2696	0.014332	1.3579	0.52349	Yes	10	110	80	0	0.916667	0	0.916667
6383	locus_155424	111	locus_155424_111	0.94599	1.2434	0.015466	1.1827	0.48441	Yes	105	1	5	69	0.00943396	0.932432	0.922998
5155	locus_129874	131	locus_129874_131	0.94539	1.2383	0.016553	1.3458	0.52062	Yes	80	6	0	58	0.0697674	1	0.930233
3819	locus_105067	26	locus_105067_26	0.94459	1.2316	0.017604	1.1556	0.47828	Yes	1	119	74	6	0.991667	0.075	0.916667
1661	locus_35073	139	locus_35073_139	0.94219	1.2121	0.018662	1.1809	0.4842	Yes	115	3	2	66	0.0254237	0.970588	0.945165
1662	locus_35073	237	locus_35073_237	0.94119	1.2042	0.019691	1.1821	0.48438	Yes	115	3	2	66	0.0254237	0.970588	0.945165
1656	locus_35073	12	locus_35073_12	0.93679	1.1708	0.020779	1.1704	0.48179	Yes	115	3	2	66	0.0254237	0.970588	0.945165
2658	locus_66371	36	locus_66371_36	0.92278	1.0774	0.022156	1.141	0.47517	Yes	4	116	78	2	0.966667	0.025	0.941667
6695	locus_159574	213	locus_159574_213	0.91778	1.0478	0.023586	1.1178	0.47005	Yes	114	2	4	72	0.0172414	0.947368	0.930127
5153	locus_129874	123	locus_129874_123	0.91758	1.0466	0.024954	1.2868	0.508	Yes	84	8	0	58	0.0869565	1	0.913043
6732	locus_160081	154	locus_160081_154	0.91218	1.0165	0.026383	1.1184	0.47027	Yes	2	94	65	3	0.979167	0.0441176	0.935049
6206	locus_153489	17	locus_153489_17	0.91158	1.0133	0.027761	1.1051	0.46725	Yes	115	3	3	75	0.0254237	0.961538	0.936115
2248	locus_53079	174	locus_53079_174	0.91038	1.0068	0.029106	1.2559	0.50125	Yes	0	112	23	5	1	0.178571	0.821429
2247	locus_53079	104	locus_53079_104	0.90938	1.0015	0.030415	1.2522	0.50028	Yes	112	0	5	23	0	0.821429	0.821429
1148	locus_28576	208	locus_28576_208	0.90918	1.0005	0.031673	1.1144	0.46946	Yes	98	2	3	63	0.02	0.954545	0.934545
6207	locus_153489	31	locus_153489_31	0.90838	0.99629	0.032896	1.1203	0.4708	Yes	3	115	75	3	0.974576	0.0384615	0.936115
4672	locus_124225	132	locus_124225_132	0.90538	0.98085	0.034131	1.1146	0.4696	Yes	114	4	2	76	0.0338983	0.974359	0.940461
4673	locus_124225	152	locus_124225_152	0.90278	0.96783	0.035368	1.1196	0.47074	Yes	114	4	2	76	0.0338983	0.974359	0.940461
6735	locus_160175	126	locus_160175_126	0.90158	0.96192	0.03658	1.0894	0.46387	Yes	96	2	3	61	0.0204082	0.953125	0.932717
6733	locus_160175	33	locus_160175_33	0.90138	0.96094	0.037751	1.1065	0.4678	Yes	96	2	3	61	0.0204082	0.953125	0.932717
3368	locus_88105	90	locus_88105_90	0.89678	0.93892	0.038963	1.109	0.46834	Yes	68	2	2	64	0.0285714	0.969697	0.941126
1150	locus_28587	54	locus_28587_54	0.89138	0.91415	0.04023	1.0893	0.46391	Yes	95	3	2	66	0.0306122	0.970588	0.939976
3370	locus_88105	259	locus_88105_259	0.88858	0.90172	0.041501	1.107	0.46818	Yes	2	68	64	2	0.971429	0.030303	0.941126
5152	locus_129874	121	locus_129874_121	0.88478	0.88529	0.042795	1.2164	0.49268	Yes	9	83	58	0	0.902174	0	0.902174
6573	locus_158112	124	locus_158112_124	0.88458	0.88444	0.044047	1.2179	0.49304	Yes	0	60	55	11	1	0.166667	0.833333
6575	locus_158112	139	locus_158112_139	0.88358	0.8802	0.045273	1.2011	0.48905	Yes	0	60	55	11	1	0.166667	0.833333
5156	locus_129874	177	locus_129874_177	0.88278	0.87684	0.046473	1.2168	0.49245	Yes	83	9	0	58	0.0978261	1	0.902174
5154	locus_129874	128	locus_129874_128	0.88158	0.87182	0.047652	1.2114	0.49157	Yes	81	9	0	58	0.1	1	0.9
5442	locus_137021	48	locus_137021_48	0.87658	0.85139	0.048874	1.0681	0.45937	Yes	2	74	50	2	0.973684	0.0384615	0.935223
5149	locus_129874	2	locus_129874_2	0.87598	0.84898	0.050067	1.2147	0.4924		9	83	58	0	0.902174	0	0.902174
5150	locus_129874	118	locus_129874_118	0.87337	0.83868	0.051263	1.203	0.48943		81	9	0	58	0.1	1	0.9
5151	locus_129874	120	locus_129874_120	0.85997	0.78827	0.052629	1.1808	0.4847		9	79	58	0	0.897727	0	0.897727
6108	locus_152506	63	locus_152506_63	0.85977	0.78755	0.053956	1.0265	0.45013		2	96	66	4	0.979592	0.0571429	0.922449
6109	locus_152506	156	locus_152506_156	0.85697	0.77754	0.055286	1.0312	0.45124		96	2	4	66	0.0204082	0.942857	0.922449
463	locus_13007	257	locus_13007_257	0.85157	0.7587	0.056655	1.0669	0.45959		4	80	57	1	0.952381	0.0172414	0.93514
6901	locus_165168	38	locus_165168_38	0.84817	0.74712	0.058035	1.0614	0.45827		65	3	1	53	0.0441176	0.981481	0.937364
6900	locus_165168	28	locus_165168_28	0.84457	0.7351	0.059426	1.0508	0.45595		65	3	1	53	0.0441176	0.981481	0.937364
6974	locus_167870	242	locus_167870_242	0.84417	0.73377	0.060784	1.1899	0.4871		114	0	2	10	0	0.833333	0.833333
6907	locus_165168	236	locus_165168_236	0.84317	0.73048	0.062118	1.0381	0.45306		3	65	53	1	0.955882	0.0185185	0.937364
3522	locus_97698	74	locus_97698_74	0.84217	0.72721	0.063429	1.0158	0.44804		109	5	2	78	0.0438596	0.975	0.93114
609	locus_16527	31	locus_16527_31	0.83877	0.71619	0.064751	0.99785	0.44383		112	4	3	77	0.0344828	0.9625	0.928017
6972	locus_167870	221	locus_167870_221	0.83757	0.71235	0.066053	1.1706	0.48275		114	0	2	10	0	0.833333	0.833333
3606	locus_99749	199	locus_99749_199	0.83097	0.69161	0.067408	0.99143	0.44256		78	2	3	57	0.025	0.95	0.925
6973	locus_167870	239	locus_167870_239	0.82657	0.67814	0.068785	1.166	0.48185		114	0	2	10	0	0.833333	0.833333
781	locus_18487	29	locus_18487_29	0.81956	0.65726	0.070217	1.008	0.44672		8	112	81	1	0.933333	0.0121951	0.921138
1068	locus_25368	150	locus_25368_150	0.81916	0.65609	0.071617	0.99621	0.44396		90	4	1	43	0.0425532	0.977273	0.93472
6223	locus_153709	71	locus_153709_71	0.81896	0.6555	0.072985	0.97051	0.43799		99	3	3	63	0.0294118	0.954545	0.925134
3604	locus_99749	59	locus_99749_59	0.81656	0.6485	0.074348	0.97229	0.43846		78	2	3	57	0.025	0.95	0.925
1071	locus_25368	263	locus_25368_263	0.81636	0.64792	0.075681	0.99322	0.4434		4	90	43	1	0.957447	0.0227273	0.93472
985	locus_23809	91	locus_23809_91	0.81176	0.63472	0.077037	0.98133	0.44062		4	78	51	1	0.95122	0.0192308	0.931989
3390	locus_89634	42	locus_89634_42	0.80976	0.62906	0.078385	0.97862	0.44007		5	109	70	2	0.95614	0.0277778	0.928363
3605	locus_99749	71	locus_99749_71	0.80916	0.62737	0.079708	0.97347	0.43895		76	2	3	57	0.025641	0.95	0.924359
1151	locus_28587	258	locus_28587_258	0.80876	0.62625	0.081005	0.98762	0.4422		94	4	2	66	0.0408163	0.970588	0.929772
5141	locus_129757	173	locus_129757_173	0.80776	0.62344	0.082283	0.97462	0.43903		2	98	32	2	0.98	0.0588235	0.921176
3455	locus_95827	34	locus_95827_34	0.80616	0.61898	0.083551	0.99262	0.44338		5	81	63	1	0.94186	0.015625	0.926235
5101	locus_129199	13	locus_129199_13	0.79096	0.57792	0.084961	0.95472	0.43485		103	5	2	68	0.0462963	0.971429	0.925132
2176	locus_51944	162	locus_51944_162	0.79016	0.57582	0.086348	0.92847	0.42894		105	3	4	68	0.0277778	0.944444	0.916667
3408	locus_90790	105	locus_90790_105	0.78436	0.56078	0.087769	0.91592	0.42616		4	102	71	3	0.962264	0.0405405	0.921724
5103	locus_129199	28	locus_129199_28	0.78396	0.55975	0.089163	0.93739	0.43106		5	103	68	2	0.953704	0.0285714	0.925132
2948	locus_73663	100	locus_73663_100	0.78356	0.55873	0.090532	1.0815	0.46334		7	51	66	0	0.87931	0	0.87931
1578	locus_34338	250	locus_34338_250	0.76935	0.52318	0.092023	0.90471	0.42382		5	97	72	2	0.95098	0.027027	0.923953
3012	locus_75567	190	locus_75567_190	0.76795	0.51976	0.093497	0.90851	0.42478		115	5	3	79	0.0416667	0.963415	0.921748
2374	locus_55822	249	locus_55822_249	0.76715	0.51781	0.094948	0.885	0.41944		118	2	6	64	0.0166667	0.914286	0.897619
1577	locus_34338	113	locus_34338_113	0.76475	0.512	0.096395	0.90725	0.42439		5	97	72	2	0.95098	0.027027	0.923953
6197	locus_153478	259	locus_153478_259	0.76235	0.50622	0.097836	0.8962	0.42199		4	116	78	4	0.966667	0.0487805	0.917886
2376	locus_55822	282	locus_55822_282	0.75615	0.49149	0.099311	0.89098	0.42091		2	118	64	6	0.983333	0.0857143	0.897619
5010	locus_128483	52	locus_128483_52	0.75275	0.48352	0.10079	0.98685	0.44254		118	0	21	59	0	0.7375	0.7375
1315	locus_31607	242	locus_31607_242	0.75035	0.47793	0.10226	0.87983	0.41846		4	104	69	3	0.962963	0.0416667	0.921296
2889	locus_72583	191	locus_72583_191	0.74775	0.47192	0.10373	0.86693	0.41551		4	116	74	4	0.966667	0.0512821	0.915385
2887	locus_72583	18	locus_72583_18	0.74695	0.47008	0.10518	0.86895	0.41603		116	4	4	74	0.0333333	0.948718	0.915385
861	locus_20381	63	locus_20381_63	0.74375	0.46276	0.10664	0.8712	0.41651		2	88	54	4	0.977778	0.0689655	0.908812
3193	locus_80056	204	locus_80056_204	0.74035	0.45504	0.10809	0.89309	0.42173		1	85	22	2	0.988372	0.0833333	0.905039
5332	locus_133078	137	locus_133078_137	0.72434	0.41958	0.10967	0.8399	0.40969		5	107	77	3	0.955357	0.0375	0.917857
1732	locus_39264	252	locus_39264_252	0.72314	0.41697	0.11124	0.96107	0.43683		0	116	28	10	1	0.263158	0.736842
5898	locus_149605	112	locus_149605_112	0.72214	0.4148	0.11278	0.96409	0.43774		14	84	70	0	0.857143	0	0.857143
5331	locus_133078	135	locus_133078_135	0.71834	0.40661	0.11433	0.84201	0.41034		107	5	3	77	0.0446429	0.9625	0.917857
5333	locus_133078	140	locus_133078_140	0.70574	0.37992	0.11597	0.83151	0.4081		5	105	77	3	0.954545	0.0375	0.917045
2949	locus_73663	146	locus_73663_146	0.67894	0.32524	0.11781	0.91211	0.42669		9	51	68	0	0.85	0	0.85
6756	locus_160222	232	locus_160222_232	0.67393	0.31531	0.11967	0.89443	0.42281		94	0	17	47	0	0.734375	0.734375
1869	locus_42991	57	locus_42991_57	0.66953	0.30665	0.12154	0.89017	0.4219		0	110	18	6	1	0.25	0.75
2952	locus_73663	276	locus_73663_276	0.66693	0.30155	0.12339	0.90524	0.42511		9	51	66	0	0.85	0	0.85
2950	locus_73663	185	locus_73663_185	0.66133	0.29065	0.12527	0.89177	0.42232		51	9	0	66	0.15	1	0.85
2947	locus_73663	24	locus_73663_24	0.66113	0.29026	0.12711	0.89616	0.42318		51	9	0	66	0.15	1	0.85
2951	locus_73663	252	locus_73663_252	0.66073	0.28948	0.12892	0.89727	0.4236		9	51	66	0	0.85	0	0.85
3655	locus_101327	126	locus_101327_126	0.65513	0.27867	0.13075	0.75673	0.39196		115	5	4	78	0.0416667	0.95122	0.909553
1976	locus_47755	142	locus_47755_142	0.64733	0.26376	0.13261	0.74992	0.39045		1	97	47	7	0.989796	0.12963	0.860166
4798	locus_126796	261	locus_126796_261	0.64093	0.25163	0.1345	0.74778	0.39018		110	8	2	80	0.0677966	0.97561	0.907813
2888	locus_72583	145	locus_72583_145	0.63633	0.24297	0.1364	0.72302	0.3845		4	116	73	5	0.966667	0.0641026	0.902564
4765	locus_126425	266	locus_126425_266	0.63333	0.23735	0.13828	0.84045	0.41109		21	99	82	0	0.825	0	0.825
610	locus_16527	217	locus_16527_217	0.63133	0.23361	0.14016	0.71546	0.38285		4	112	75	5	0.965517	0.0625	0.903017
1978	locus_47755	200	locus_47755_200	0.62713	0.22579	0.14203	0.72705	0.38564		97	1	7	47	0.0102041	0.87037	0.860166
3920	locus_109947	162	locus_109947_162	0.61792	0.20878	0.14395	0.74502	0.38984		10	102	75	1	0.910714	0.0131579	0.897556
4799	locus_126796	281	locus_126796_281	0.61672	0.20658	0.14585	0.72665	0.38568		8	110	80	2	0.932203	0.0243902	0.907813
1977	locus_47755	160	locus_47755_160	0.60132	0.17848	0.14784	0.68945	0.37741		1	97	45	7	0.989796	0.134615	0.855181
2054	locus_51080	84	locus_51080_84	0.59292	0.16331	0.14987	0.67338	0.37395		108	4	5	75	0.0357143	0.9375	0.901786
2729	locus_67814	275	locus_67814_275	0.58832	0.15505	0.1519	0.67263	0.3739		3	103	39	3	0.971698	0.0714286	0.90027
5797	locus_148947	75	locus_148947_75	0.58272	0.14503	0.15394	0.65814	0.37066		107	5	3	57	0.0446429	0.95	0.905357
700	locus_17369	13	locus_17369_13	0.57151	0.12509	0.15604	0.65655	0.37039		8	102	76	2	0.927273	0.025641	0.901632
5799	locus_148947	119	locus_148947_119	0.56851	0.11977	0.15812	0.64982	0.36887		5	107	57	3	0.955357	0.05	0.905357
701	locus_17369	24	locus_17369_24	0.56671	0.11659	0.16019	0.64662	0.36825		8	102	76	2	0.927273	0.025641	0.901632
1520	locus_34033	29	locus_34033_29	0.55891	0.10282	0.16229	0.62615	0.36369		4	106	71	5	0.963636	0.0657895	0.897847
5738	locus_147800	265	locus_147800_265	0.55811	0.10141	0.16436	0.65012	0.36922		9	89	65	1	0.908163	0.0151515	0.893012
702	locus_17369	101	locus_17369_101	0.55631	0.098239	0.16641	0.64791	0.3687		102	8	2	76	0.0727273	0.974359	0.901632
3817	locus_105055	193	locus_105055_193	0.55331	0.092963	0.16846	0.62405	0.36324		7	109	77	3	0.939655	0.0375	0.902155
3818	locus_105055	217	locus_105055_217	0.54171	0.072624	0.17056	0.62042	0.36264		109	7	3	77	0.0603448	0.9625	0.902155
5586	locus_141027	57	locus_141027_57	0.53871	0.067377	0.17265	0.61219	0.36085		4	74	65	3	0.948718	0.0441176	0.9046
6023	locus_150571	38	locus_150571_38	0.53371	0.058644	0.17475	0.59977	0.35806		103	5	4	72	0.0462963	0.947368	0.901072
5234	locus_131178	171	locus_131178_171	0.53111	0.054107	0.17683	0.60553	0.35944		9	107	76	2	0.922414	0.025641	0.896773
5157	locus_129874	225	locus_129874_225	0.52791	0.048527	0.17891	0.61537	0.36177		82	8	1	57	0.0888889	0.982759	0.89387
3656	locus_101327	242	locus_101327_242	0.52671	0.046436	0.18097	0.57797	0.35323		115	5	5	77	0.0416667	0.939024	0.897358
462	locus_12994	197	locus_12994_197	0.5243	0.042255	0.18302	0.58572	0.35504		102	4	5	69	0.0377358	0.932432	0.894697
4109	locus_116293	157	locus_116293_157	0.5215	0.03738	0.18506	0.58405	0.35464		2	88	47	5	0.977778	0.0961538	0.881624
4015	locus_114312	170	locus_114312_170	0.5193	0.033551	0.18708	0.59878	0.35802		9	109	78	2	0.923729	0.025	0.898729
1063	locus_25342	214	locus_25342_214	0.5189	0.032855	0.18908	0.5848	0.35497		113	5	5	75	0.0423729	0.9375	0.895127
5557	locus_138420	201	locus_138420_201	0.5113	0.019637	0.19111	0.67152	0.37467		96	24	0	82	0.2	1	0.8
5971	locus_150138	159	locus_150138_159	0.5087	0.015118	0.19312	0.67543	0.37567		16	70	68	0	0.813953	0	0.813953
1693	locus_37913	86	locus_37913_86	0.5055	0.0095568	0.19513	0.57997	0.35401		66	4	2	52	0.0571429	0.962963	0.90582
1696	locus_37913	159	locus_37913_159	0.5045	0.0078191	0.19712	0.57692	0.35332		4	66	52	2	0.942857	0.037037	0.90582
546	locus_14258	222	locus_14258_222	0.5035	0.0060814	0.20103	0.5553	0.34835		2	118	68	10	0.983333	0.128205	0.855128
2313	locus_54169	53	locus_54169_53	0.5035	0.0060814	0.20103	0.66165	0.37252		73	11	0	28	0.130952	1	0.869048
545	locus_14258	105	locus_14258_105	0.4995	-0.00086876	0.2049	0.55687	0.3488		118	2	10	68	0.0166667	0.871795	0.855128
1638	locus_34812	221	locus_34812_221	0.4995	-0.00086876	0.2049	0.54175	0.34537		3	103	60	6	0.971698	0.0909091	0.880789
1639	locus_34812	265	locus_34812_265	0.4821	-0.031115	0.2069	0.53795	0.34476		3	103	60	6	0.971698	0.0909091	0.880789
785	locus_18608	162	locus_18608_162	0.4789	-0.036684	0.2089	0.53477	0.34417		4	90	60	4	0.957447	0.0625	0.894947
1634	locus_34812	159	locus_34812_159	0.47329	-0.046436	0.21092	0.51865	0.34051		103	3	6	60	0.0283019	0.909091	0.880789
7019	locus_169639	225	locus_169639_225	0.46629	-0.058644	0.21295	0.51353	0.33954		112	8	3	75	0.0666667	0.961538	0.894872
1140	locus_28422	268	locus_28422_268	0.46609	-0.058993	0.21495	0.52299	0.34173		113	7	4	78	0.0583333	0.95122	0.892886
1658	locus_35073	44	locus_35073_44	0.46429	-0.062135	0.21694	0.50834	0.33833		115	3	7	61	0.0254237	0.897059	0.871635
1660	locus_35073	112	locus_35073_112	0.46329	-0.063882	0.21892	0.50678	0.33796		3	115	61	7	0.974576	0.102941	0.871635
3019	locus_75637	178	locus_75637_178	0.45569	-0.077175	0.22091	0.50312	0.33732		4	84	60	4	0.954545	0.0625	0.892045
6550	locus_157649	10	locus_157649_10	0.45529	-0.077875	0.22289	0.49668	0.33583		1	93	57	11	0.989362	0.161765	0.827597
1657	locus_35073	43	locus_35073_43	0.45169	-0.084185	0.22486	0.49967	0.3366		3	115	61	7	0.974576	0.102941	0.871635
4778	locus_126596	22	locus_126596_22	0.44989	-0.087343	0.22682	0.49245	0.3349		6	110	68	4	0.948276	0.0555556	0.89272
6635	locus_158933	30	locus_158933_30	0.44869	-0.08945	0.22876	0.51317	0.33974		14	106	77	1	0.883333	0.0128205	0.870513
3584	locus_99366	82	locus_99366_82	0.44389	-0.097887	0.23071	0.49924	0.33667		8	108	75	3	0.931034	0.0384615	0.892573
4777	locus_126596	21	locus_126596_21	0.44089	-0.10317	0.23265	0.48482	0.33343		110	6	4	68	0.0517241	0.944444	0.89272
5210	locus_130944	109	locus_130944_109	0.43729	-0.10952	0.2346	0.48004	0.33241		5	101	73	5	0.95283	0.0641026	0.888728
2649	locus_66327	125	locus_66327_125	0.43429	-0.11482	0.23653	0.49058	0.33478		102	14	1	79	0.12069	0.9875	0.86681
3913	locus_109947	7	locus_109947_7	0.43209	-0.11871	0.23846	0.48694	0.334		10	102	76	2	0.910714	0.025641	0.885073
3411	locus_91274	183	locus_91274_183	0.43169	-0.11942	0.24037	0.48462	0.33351		65	1	8	52	0.0151515	0.866667	0.851515
6636	locus_158933	31	locus_158933_31	0.42789	-0.12616	0.24227	0.49411	0.33577		106	14	1	77	0.116667	0.987179	0.870513
3923	locus_109947	196	locus_109947_196	0.42749	-0.12687	0.24416	0.47775	0.33193		102	10	2	76	0.0892857	0.974359	0.885073
3911	locus_109947	5	locus_109947_5	0.42669	-0.12829	0.24603	0.47736	0.33187		102	10	2	76	0.0892857	0.974359	0.885073
3919	locus_109947	157	locus_109947_157	0.42549	-0.13042	0.24972	0.48374	0.33337		10	102	76	2	0.910714	0.025641	0.885073
3924	locus_109947	255	locus_109947_255	0.42549	-0.13042	0.24972	0.47431	0.33113		10	102	76	2	0.910714	0.025641	0.885073
1338	locus_31953	209	locus_31953_209	0.42448	-0.13219	0.25154	0.46585	0.32926		6	114	75	5	0.95	0.0625	0.8875
3917	locus_109947	44	locus_109947_44	0.42208	-0.13647	0.25335	0.46339	0.32872		102	10	2	76	0.0892857	0.974359	0.885073
3918	locus_109947	85	locus_109947_85	0.42128	-0.13789	0.25515	0.48257	0.33308		102	10	2	76	0.0892857	0.974359	0.885073
3916	locus_109947	34	locus_109947_34	0.42008	-0.14003	0.25694	0.47662	0.33178		10	102	76	2	0.910714	0.025641	0.885073
2651	locus_66327	129	locus_66327_129	0.41928	-0.14146	0.25871	0.48289	0.33328		14	102	79	1	0.87931	0.0125	0.86681
3921	locus_109947	171	locus_109947_171	0.41868	-0.14253	0.26046	0.46957	0.33037		10	102	76	2	0.910714	0.025641	0.885073
3915	locus_109947	18	locus_109947_18	0.41788	-0.14395	0.2622	0.46046	0.32816		102	10	2	76	0.0892857	0.974359	0.885073
2650	locus_66327	127	locus_66327_127	0.41608	-0.14717	0.26393	0.47184	0.33084		14	102	79	1	0.87931	0.0125	0.86681
2648	locus_66327	124	locus_66327_124	0.41528	-0.1486	0.26564	0.47839	0.33235		14	102	79	1	0.87931	0.0125	0.86681
2647	locus_66327	122	locus_66327_122	0.41468	-0.14968	0.26734	0.47777	0.33219		102	14	1	79	0.12069	0.9875	0.86681
1339	locus_31953	217	locus_31953_217	0.41368	-0.15147	0.26903	0.44554	0.32479		6	114	75	5	0.95	0.0625	0.8875
2652	locus_66327	130	locus_66327_130	0.40968	-0.15864	0.27072	0.46819	0.33009		14	102	79	1	0.87931	0.0125	0.86681
2138	locus_51740	143	locus_51740_143	0.40548	-0.1662	0.27242	0.46296	0.32893		8	72	55	1	0.9	0.0178571	0.882143
1968	locus_47538	139	locus_47538_139	0.40468	-0.16764	0.2741	0.43975	0.32366		111	9	3	77	0.075	0.9625	0.8875
1635	locus_34812	183	locus_34812_183	0.40208	-0.17233	0.27578	0.42382	0.32002		104	2	9	57	0.0188679	0.863636	0.844768
3922	locus_109947	176	locus_109947_176	0.40128	-0.17378	0.27744	0.44678	0.32536		10	102	74	2	0.910714	0.0263158	0.884398
430	locus_11845	175	locus_11845_175	0.40028	-0.17558	0.27909	0.45149	0.32649		9	97	66	2	0.915094	0.0294118	0.885683
2989	locus_75219	72	locus_75219_72	0.39968	-0.17667	0.28073	0.44642	0.32536		109	11	2	76	0.0916667	0.974359	0.882692
2136	locus_51740	118	locus_51740_118	0.39688	-0.18175	0.28237	0.45472	0.32729		8	72	55	1	0.9	0.0178571	0.882143
3992	locus_113933	101	locus_113933_101	0.39188	-0.19084	0.28401	0.42701	0.32099		7	87	56	2	0.925532	0.0344828	0.891049
3449	locus_95690	20	locus_95690_20	0.38608	-0.20144	0.28567	0.41821	0.31909		6	112	73	5	0.949153	0.0641026	0.88505
6571	locus_158112	55	locus_158112_55	0.38408	-0.20511	0.28732	0.47872	0.33287		0	60	46	20	1	0.30303	0.69697
1515	locus_34019	72	locus_34019_72	0.38388	-0.20548	0.28896	0.43854	0.32373		11	83	67	1	0.882979	0.0147059	0.868273
3459	locus_95887	16	locus_95887_16	0.38228	-0.20842	0.29059	0.41905	0.31938		5	91	49	3	0.947917	0.0576923	0.890224
458	locus_12779	2	locus_12779_2	0.38028	-0.2121	0.29221	0.40361	0.31583		107	5	5	61	0.0446429	0.924242	0.8796
4882	locus_127508	101	locus_127508_101	0.37868	-0.21505	0.29382	0.41654	0.31876		8	112	78	4	0.933333	0.0487805	0.884553
2209	locus_52674	268	locus_52674_268	0.37307	-0.22542	0.29545	0.39727	0.31462		4	84	43	3	0.954545	0.0652174	0.889328
3015	locus_75616	21	locus_75616_21	0.36587	-0.23885	0.29709	0.40735	0.31696		92	8	2	56	0.08	0.965517	0.885517
3912	locus_109947	6	locus_109947_6	0.36127	-0.24748	0.29874	0.40042	0.3154		11	101	76	2	0.901786	0.025641	0.876145
3914	locus_109947	15	locus_109947_15	0.36027	-0.24936	0.30038	0.39875	0.31509		11	101	76	2	0.901786	0.025641	0.876145
5888	locus_149564	98	locus_149564_98	0.35887	-0.25201	0.30201	0.39814	0.31491		67	5	2	48	0.0694444	0.96	0.890556
3653	locus_101327	33	locus_101327_33	0.35827	-0.25314	0.30363	0.37483	0.30965		115	5	7	75	0.0416667	0.914634	0.872967
6839	locus_162401	16	locus_162401_16	0.35707	-0.25541	0.30524	0.39948	0.31541		12	80	77	1	0.869565	0.0128205	0.856745
4869	locus_127371	156	locus_127371_156	0.35067	-0.26757	0.30686	0.37115	0.30884		6	104	73	5	0.945455	0.0641026	0.881352
1659	locus_35073	71	locus_35073_71	0.34927	-0.27024	0.30847	0.3779	0.31042		107	11	2	66	0.0932203	0.970588	0.877368
6576	locus_158112	140	locus_158112_140	0.34567	-0.27714	0.31009	0.42506	0.3213		0	60	45	21	1	0.318182	0.681818
1825	locus_42116	39	locus_42116_39	0.34027	-0.28755	0.31172	0.37149	0.3092		5	67	63	3	0.930556	0.0454545	0.885101
2653	locus_66327	132	locus_66327_132	0.33727	-0.29336	0.31334	0.37967	0.31115		16	102	79	1	0.864407	0.0125	0.851907
2418	locus_57509	171	locus_57509_171	0.33607	-0.2957	0.31496	0.3648	0.30781		63	5	2	48	0.0735294	0.96	0.886471
1292	locus_31249	184	locus_31249_184	0.33567	-0.29648	0.31656	0.36872	0.30853		65	3	2	30	0.0441176	0.9375	0.893382
6313	locus_154638	128	locus_154638_128	0.33487	-0.29804	0.31815	0.35866	0.30633		7	95	57	3	0.931373	0.05	0.881373
6904	locus_165168	143	locus_165168_143	0.33387	-0.29999	0.31973	0.35731	0.30607		65	3	4	50	0.0441176	0.925926	0.881808
5506	locus_137730	186	locus_137730_186	0.33207	-0.30351	0.32131	0.34734	0.30376		7	113	75	5	0.941667	0.0625	0.879167
6574	locus_158112	125	locus_158112_125	0.33167	-0.30429	0.32287	0.40207	0.31616		0	60	45	21	1	0.318182	0.681818
2355	locus_55281	101	locus_55281_101	0.33147	-0.30468	0.32442	0.3702	0.30893		102	12	2	80	0.105263	0.97561	0.870347
2415	locus_57509	5	locus_57509_5	0.32947	-0.30861	0.32597	0.36112	0.30701		63	5	2	48	0.0735294	0.96	0.886471
6906	locus_165168	176	locus_165168_176	0.32727	-0.31294	0.32751	0.34723	0.30387		3	65	50	4	0.955882	0.0740741	0.881808
6903	locus_165168	117	locus_165168_117	0.32386	-0.31967	0.32905	0.34602	0.30364		65	3	4	50	0.0441176	0.925926	0.881808
6905	locus_165168	146	locus_165168_146	0.32186	-0.32364	0.33059	0.34388	0.30315		63	3	4	50	0.0454545	0.925926	0.880471
5229	locus_131093	121	locus_131093_121	0.31866	-0.33003	0.33213	0.38763	0.31325		100	0	9	17	0	0.653846	0.653846
2464	locus_57976	107	locus_57976_107	0.31006	-0.34736	0.33369	0.38687	0.31335		74	24	0	66	0.244898	1	0.755102
2972	locus_75077	31	locus_75077_31	0.30966	-0.34817	0.33524	0.32548	0.29925		7	95	70	4	0.931373	0.0540541	0.877318
3866	locus_106780	24	locus_106780_24	0.30326	-0.36125	0.33681	0.33403	0.30136		8	56	63	1	0.875	0.015625	0.859375
2728	locus_67814	253	locus_67814_253	0.29746	-0.37324	0.33838	0.35556	0.30635		106	0	14	24	0	0.631579	0.631579
1636	locus_34812	207	locus_34812_207	0.29666	-0.37491	0.33995	0.30633	0.29497		104	2	10	56	0.0188679	0.848485	0.829617
3374	locus_88429	72	locus_88429_72	0.29286	-0.38285	0.34152	0.30916	0.29566		10	100	77	3	0.909091	0.0375	0.871591
5590	locus_141113	210	locus_141113_210	0.29046	-0.38789	0.34308	0.35861	0.3069		89	31	0	80	0.258333	1	0.741667
285	locus_8669	39	locus_8669_39	0.28906	-0.39085	0.34464	0.30022	0.29381		8	96	76	4	0.923077	0.05	0.873077
790	locus_18627	256	locus_18627_256	0.28686	-0.39551	0.3462	0.3551	0.30626		75	23	0	56	0.234694	1	0.765306
3376	locus_88429	263	locus_88429_263	0.28546	-0.39849	0.34774	0.29805	0.29349		100	10	3	77	0.0909091	0.9625	0.871591
3063	locus_76600	72	locus_76600_72	0.28006	-0.41005	0.3493	0.29626	0.29298		106	14	2	76	0.116667	0.974359	0.857692
327	locus_9214	192	locus_9214_192	0.27866	-0.41307	0.35085	0.30272	0.29461		80	12	1	59	0.130435	0.983333	0.852899
5142	locus_129757	275	locus_129757_275	0.27706	-0.41654	0.3524	0.29428	0.29264		6	92	34	2	0.938776	0.0555556	0.88322
286	locus_8669	120	locus_8669_120	0.27526	-0.42045	0.35393	0.28372	0.29024		96	8	4	76	0.0769231	0.95	0.873077
287	locus_8669	209	locus_8669_209	0.27385	-0.4235	0.35547	0.28474	0.29051		8	96	76	4	0.923077	0.05	0.873077
288	locus_8669	224	locus_8669_224	0.27245	-0.42657	0.35699	0.28268	0.29004		8	96	76	4	0.923077	0.05	0.873077
3065	locus_76600	262	locus_76600_262	0.26985	-0.43228	0.35851	0.28674	0.29103		14	106	76	2	0.883333	0.025641	0.857692
290	locus_8669	241	locus_8669_241	0.26685	-0.43892	0.36004	0.27513	0.28847		8	96	76	4	0.923077	0.05	0.873077
3841	locus_105191	115	locus_105191_115	0.26425	-0.44471	0.36156	0.27612	0.2887		10	88	62	2	0.897959	0.03125	0.866709
3310	locus_84725	181	locus_84725_181	0.25965	-0.45504	0.36309	0.26121	0.28538		107	7	4	56	0.0614035	0.933333	0.87193
3526	locus_97821	13	locus_97821_13	0.25825	-0.45821	0.36461	0.25976	0.28509		9	101	76	4	0.918182	0.05	0.868182
3309	locus_84725	73	locus_84725_73	0.25785	-0.45912	0.36612	0.26014	0.28514		107	7	4	56	0.0614035	0.933333	0.87193
4533	locus_121067	212	locus_121067_212	0.25565	-0.46413	0.36762	0.264	0.28606		68	6	2	44	0.0810811	0.956522	0.875441
5501	locus_137529	224	locus_137529_224	0.25525	-0.46504	0.36912	0.25644	0.28435		7	111	74	6	0.940678	0.075	0.865678
1738	locus_39349	172	locus_39349_172	0.25125	-0.47423	0.37062	0.25649	0.28444		10	108	78	4	0.915254	0.0487805	0.866474
4201	locus_117130	162	locus_117130_162	0.24965	-0.47793	0.37212	0.25789	0.28478		7	63	58	2	0.9	0.0333333	0.866667
2497	locus_58505	241	locus_58505_241	0.24845	-0.48072	0.3736	0.25371	0.28387		11	99	75	3	0.9	0.0384615	0.861538
7048	locus_170144	184	locus_170144_184	0.24425	-0.49055	0.37658	0.27631	0.28924		0	118	10	6	1	0.375	0.625
1737	locus_39349	165	locus_39349_165	0.24425	-0.49055	0.37658	0.24704	0.28241		108	10	4	78	0.0847458	0.95122	0.866474
5036	locus_128576	160	locus_128576_160	0.24345	-0.49243	0.37805	0.25016	0.28317		95	13	2	74	0.12037	0.973684	0.853314
2085	locus_51454	261	locus_51454_261	0.24325	-0.4929	0.37951	0.2489	0.2828		78	6	3	51	0.0714286	0.944444	0.873016
1735	locus_39349	5	locus_39349_5	0.24305	-0.49337	0.38096	0.2521	0.28364		108	10	4	78	0.0847458	0.95122	0.866474
2084	locus_51454	240	locus_51454_240	0.23825	-0.50479	0.38242	0.23607	0.28004		76	6	3	51	0.0731707	0.944444	0.871274
1772	locus_40645	208	locus_40645_208	0.23305	-0.51733	0.38389	0.23591	0.28009		1	91	18	4	0.98913	0.181818	0.807312
6618	locus_158597	191	locus_158597_191	0.23105	-0.5222	0.38535	0.23885	0.28072		72	8	2	52	0.1	0.962963	0.862963
5553	locus_138383	21	locus_138383_21	0.22905	-0.52711	0.38682	0.22696	0.27799		1	107	36	10	0.990741	0.217391	0.773349
2549	locus_61281	88	locus_61281_88	0.22645	-0.53353	0.38827	0.24321	0.28182		15	83	63	1	0.846939	0.015625	0.831314
6123	locus_152715	169	locus_152715_169	0.22505	-0.53701	0.38973	0.22918	0.27861		7	93	60	4	0.93	0.0625	0.8675
6434	locus_155844	249	locus_155844_249	0.22364	-0.5405	0.39118	0.2165	0.2758		9	103	68	4	0.919643	0.0555556	0.864087
2756	locus_70416	202	locus_70416_202	0.22204	-0.54451	0.39262	0.25836	0.28539		28	70	68	0	0.714286	0	0.714286
33	locus_2027	203	locus_2027_203	0.22164	-0.54552	0.39405	0.21902	0.27626		9	111	75	5	0.925	0.0625	0.8625
6617	locus_158597	97	locus_158597_97	0.22124	-0.54653	0.39548	0.22889	0.27865		72	8	2	54	0.1	0.964286	0.864286
2233	locus_52913	267	locus_52913_267	0.22044	-0.54855	0.3969	0.22366	0.27741		10	86	54	2	0.895833	0.0357143	0.860119
32	locus_2027	192	locus_2027_192	0.22004	-0.54956	0.3983	0.21811	0.27614		111	9	5	75	0.075	0.9375	0.8625
6787	locus_160699	172	locus_160699_172	0.21884	-0.5526	0.39971	0.2211	0.2769		12	84	70	2	0.875	0.0277778	0.847222
1041	locus_24900	28	locus_24900_28	0.21784	-0.55515	0.4011	0.2121	0.27485		102	10	4	78	0.0892857	0.95122	0.861934
705	locus_17369	280	locus_17369_280	0.21664	-0.55821	0.40249	0.21794	0.27616		8	102	73	5	0.927273	0.0641026	0.86317
4726	locus_125740	173	locus_125740_173	0.21404	-0.5649	0.40388	0.21105	0.27463		7	105	70	6	0.9375	0.0789474	0.858553
4617	locus_122451	161	locus_122451_161	0.21304	-0.56748	0.40664	0.20897	0.27422		12	108	65	3	0.9	0.0441176	0.855882
31	locus_1868	11	locus_1868_11	0.21304	-0.56748	0.40664	0.214	0.27542		13	107	79	3	0.891667	0.0365854	0.855081
4730	locus_125740	254	locus_125740_254	0.21104	-0.57268	0.40801	0.20113	0.27253		105	7	6	70	0.0625	0.921053	0.858553
4925	locus_127801	123	locus_127801_123	0.20984	-0.57582	0.40937	0.20716	0.2738		6	82	56	4	0.931818	0.0666667	0.865152
2005	locus_50573	155	locus_50573_155	0.20844	-0.5795	0.41073	0.21742	0.27626		20	94	73	1	0.824561	0.0135135	0.811048
4728	locus_125740	217	locus_125740_217	0.20804	-0.58055	0.41343	0.20255	0.2728		7	105	70	6	0.9375	0.0789474	0.858553
332	locus_9473	232	locus_9473_232	0.20804	-0.58055	0.41343	0.21362	0.27542		17	103	80	2	0.858333	0.0243902	0.833943
4729	locus_125740	250	locus_125740_250	0.20664	-0.58425	0.41609	0.20486	0.27331		105	7	6	70	0.0625	0.921053	0.858553
1085	locus_26012	19	locus_26012_19	0.20664	-0.58425	0.41609	0.18859	0.26967		2	118	66	16	0.983333	0.195122	0.788211
2198	locus_52515	40	locus_52515_40	0.20584	-0.58638	0.41741	0.19878	0.27204		96	12	3	73	0.111111	0.960526	0.849415
4620	locus_122451	257	locus_122451_257	0.20524	-0.58797	0.41873	0.20179	0.27278		108	12	3	65	0.1	0.955882	0.855882
3730	locus_102417	61	locus_102417_61	0.20504	-0.5885	0.42004	0.19031	0.2701		11	105	78	4	0.905172	0.0487805	0.856392
4618	locus_122451	167	locus_122451_167	0.20384	-0.59171	0.42134	0.20357	0.27315		12	108	65	3	0.9	0.0441176	0.855882
1917	locus_46621	253	locus_46621_253	0.20344	-0.59278	0.42263	0.20588	0.27365		98	14	2	70	0.125	0.972222	0.847222
331	locus_9473	191	locus_9473_191	0.20184	-0.59708	0.42392	0.20431	0.27333		103	17	2	80	0.141667	0.97561	0.833943
4619	locus_122451	208	locus_122451_208	0.20104	-0.59924	0.42648	0.20015	0.27235		12	108	65	3	0.9	0.0441176	0.855882
741	locus_17954	22	locus_17954_22	0.20104	-0.59924	0.42648	0.20185	0.27281		107	11	4	76	0.0932203	0.95	0.85678
739	locus_17954	18	locus_17954_18	0.20044	-0.60087	0.42775	0.19405	0.27102		107	11	4	76	0.0932203	0.95	0.85678
2002	locus_50573	58	locus_50573_58	0.19944	-0.60358	0.42901	0.20012	0.27261		20	94	73	1	0.824561	0.0135135	0.811048
1552	locus_34146	131	locus_34146_131	0.19924	-0.60413	0.43027	0.20258	0.27306		99	15	2	72	0.131579	0.972973	0.841394
4616	locus_122451	2	locus_122451_2	0.19904	-0.60467	0.43152	0.19005	0.27015		108	12	3	65	0.1	0.955882	0.855882
740	locus_17954	21	locus_17954_21	0.19864	-0.60576	0.43276	0.19988	0.27233		107	11	4	76	0.0932203	0.95	0.85678
4731	locus_125740	258	locus_125740_258	0.19804	-0.6074	0.43399	0.18828	0.26969		105	7	6	70	0.0625	0.921053	0.858553
2500	locus_58800	242	locus_58800_242	0.19784	-0.60795	0.43522	0.1995	0.2724		14	90	74	2	0.865385	0.0263158	0.839069
4781	locus_126677	71	locus_126677_71	0.19444	-0.61732	0.43645	0.19643	0.27173		15	83	53	1	0.846939	0.0185185	0.82842
5182	locus_130306	264	locus_130306_264	0.19244	-0.62288	0.43768	0.18469	0.26903		68	6	4	64	0.0810811	0.941176	0.860095
4782	locus_126677	185	locus_126677_185	0.19224	-0.62344	0.4389	0.19655	0.27178		15	83	53	1	0.846939	0.0185185	0.82842
3883	locus_107727	260	locus_107727_260	0.19184	-0.62456	0.44012	0.17907	0.26777		7	103	59	5	0.936364	0.078125	0.858239
5175	locus_130237	97	locus_130237_97	0.18924	-0.63189	0.44133	0.18241	0.26851		98	10	4	70	0.0925926	0.945946	0.853353
5671	locus_144830	243	locus_144830_243	0.18744	-0.637	0.44255	0.18175	0.26842		71	7	3	55	0.0897436	0.948276	0.858532
1323	locus_31759	253	locus_31759_253	0.18704	-0.63814	0.44375	0.18655	0.26962		91	15	2	76	0.141509	0.974359	0.83285
5133	locus_129734	97	locus_129734_97	0.18264	-0.65083	0.44496	0.17269	0.26643		10	98	68	4	0.907407	0.0555556	0.851852
1875	locus_43087	229	locus_43087_229	0.18204	-0.65258	0.44617	0.17027	0.26608		17	93	76	2	0.845455	0.025641	0.819814
1031	locus_24697	43	locus_24697_43	0.18184	-0.65316	0.44737	0.17143	0.26629		11	99	74	4	0.9	0.0512821	0.848718
423	locus_11736	101	locus_11736_101	0.18104	-0.6555	0.44857	0.16961	0.26582		5	87	47	5	0.945652	0.0961538	0.849498
4079	locus_115273	254	locus_115273_254	0.18044	-0.65726	0.44976	0.17588	0.26736		17	99	72	2	0.853448	0.027027	0.826421
1340	locus_31956	60	locus_31956_60	0.17984	-0.65902	0.45094	0.18877	0.27033		25	55	62	0	0.6875	0	0.6875
2178	locus_51957	87	locus_51957_87	0.17964	-0.65961	0.45212	0.19387	0.27144		35	71	72	0	0.669811	0	0.669811
5985	locus_150221	30	locus_150221_30	0.17844	-0.66316	0.45329	0.19068	0.27083		41	77	78	0	0.652542	0	0.652542
6968	locus_167465	161	locus_167465_161	0.17744	-0.66613	0.45446	0.18977	0.27061		41	79	80	0	0.658333	0	0.658333
5134	locus_129734	105	locus_129734_105	0.17644	-0.66911	0.45562	0.17036	0.26603		98	10	4	68	0.0925926	0.944444	0.851852
1770	locus_40395	205	locus_40395_205	0.17504	-0.67331	0.45678	0.18295	0.26915		0	86	13	9	1	0.409091	0.590909
1282	locus_30368	207	locus_30368_207	0.17043	-0.68729	0.45795	0.15878	0.26354		100	14	3	73	0.122807	0.960526	0.837719
1469	locus_33811	179	locus_33811_179	0.16963	-0.68976	0.45912	0.15475	0.26262		10	84	59	3	0.893617	0.0483871	0.84523
1769	locus_40395	148	locus_40395_148	0.16923	-0.69099	0.46027	0.17424	0.26723		0	86	13	9	1	0.409091	0.590909
1470	locus_33811	183	locus_33811_183	0.16803	-0.69471	0.46143	0.15633	0.26302		10	84	59	3	0.893617	0.0483871	0.84523
422	locus_11736	32	locus_11736_32	0.16683	-0.69845	0.46258	0.15019	0.26155		87	5	5	47	0.0543478	0.903846	0.849498
6072	locus_152189	14	locus_152189_14	0.16603	-0.70095	0.46372	0.15664	0.26309		19	101	78	2	0.841667	0.025	0.816667
4780	locus_126652	262	locus_126652_262	0.16503	-0.7041	0.46487	0.15581	0.26302		20	98	78	2	0.830508	0.025	0.805508
2792	locus_71214	13	locus_71214_13	0.16423	-0.70663	0.466	0.14901	0.26152		20	100	78	2	0.833333	0.025	0.808333
4752	locus_126205	121	locus_126205_121	0.16383	-0.70789	0.46714	0.16892	0.2661		45	73	82	0	0.618644	0	0.618644
4648	locus_122849	15	locus_122849_15	0.15983	-0.7207	0.46827	0.16502	0.26524		46	74	82	0	0.616667	0	0.616667
2591	locus_62592	51	locus_62592_51	0.15883	-0.72395	0.46941	0.13935	0.25924		14	96	69	3	0.872727	0.0416667	0.831061
2246	locus_53079	1	locus_53079_1	0.15863	-0.7246	0.47053	0.15707	0.26357		112	0	13	15	0	0.535714	0.535714
4785	locus_126699	253	locus_126699_253	0.15803	-0.72655	0.47166	0.15439	0.26286		82	0	28	36	0	0.5625	0.5625
1086	locus_26012	208	locus_26012_208	0.15723	-0.72917	0.47277	0.16194	0.26458		0	120	43	39	1	0.47561	0.52439
3011	locus_75567	50	locus_75567_50	0.15703	-0.72982	0.47389	0.13599	0.25852		119	1	23	59	0.00833333	0.719512	0.711179
4326	locus_118181	268	locus_118181_268	0.15583	-0.73377	0.4761	0.14115	0.2597		83	3	7	43	0.0348837	0.86	0.825116
2451	locus_57715	83	locus_57715_83	0.15583	-0.73377	0.4761	0.14743	0.26112		7	71	45	3	0.910256	0.0625	0.847756
176	locus_6669	189	locus_6669_189	0.15443	-0.73841	0.4772	0.13441	0.25817		105	3	13	61	0.0277778	0.824324	0.796547
5020	locus_128484	158	locus_128484_158	0.15423	-0.73908	0.47829	0.13877	0.25914		118	2	16	58	0.0166667	0.783784	0.767117
5042	locus_128621	210	locus_128621_210	0.15323	-0.74242	0.47938	0.15173	0.26238		0	110	25	23	1	0.479167	0.520833
2361	locus_55457	143	locus_55457_143	0.15303	-0.74309	0.48046	0.14607	0.26118		120	0	40	40	0	0.5	0.5
2337	locus_54558	109	locus_54558_109	0.15203	-0.74645	0.48155	0.14357	0.26038		90	18	2	68	0.166667	0.971429	0.804762
5021	locus_128484	259	locus_128484_259	0.15043	-0.75186	0.48262	0.12903	0.25697		118	2	16	58	0.0166667	0.783784	0.767117
6753	locus_160222	37	locus_160222_37	0.15023	-0.75254	0.4837	0.14677	0.26119		96	0	30	34	0	0.53125	0.53125
5039	locus_128621	126	locus_128621_126	0.15003	-0.75323	0.48477	0.1489	0.26165		110	0	23	25	0	0.520833	0.520833
5038	locus_128621	9	locus_128621_9	0.14983	-0.75391	0.48583	0.14422	0.26064		110	0	23	25	0	0.520833	0.520833
1503	locus_33997	80	locus_33997_80	0.14923	-0.75596	0.48689	0.13548	0.25847		15	95	73	3	0.863636	0.0394737	0.824163
3107	locus_77604	169	locus_77604_169	0.14763	-0.76146	0.48794	0.13055	0.25744		105	9	6	68	0.0789474	0.918919	0.839972
4732	locus_125775	183	locus_125775_183	0.14743	-0.76215	0.49004	0.13303	0.25798		11	79	63	3	0.877778	0.0454545	0.832323
115	locus_5667	88	locus_5667_88	0.14743	-0.76215	0.49004	0.128	0.2569		99	17	3	77	0.146552	0.9625	0.815948
174	locus_6669	65	locus_6669_65	0.14723	-0.76284	0.49108	0.13149	0.25756		3	105	61	13	0.972222	0.175676	0.796547
5800	locus_148947	252	locus_148947_252	0.14643	-0.76561	0.49211	0.12843	0.25696		108	2	13	47	0.0181818	0.783333	0.765152
2592	locus_62592	159	locus_62592_159	0.14623	-0.76631	0.49314	0.13788	0.25911		14	96	69	3	0.872727	0.0416667	0.831061
1314	locus_31607	233	locus_31607_233	0.14563	-0.7684	0.49417	0.12339	0.25578		4	104	61	11	0.962963	0.152778	0.810185
39	locus_2319	199	locus_2319_199	0.14523	-0.7698	0.49519	0.12179	0.25553		13	105	77	5	0.889831	0.0609756	0.828855
1311	locus_31607	180	locus_31607_180	0.14483	-0.7712	0.49621	0.12547	0.25633		4	104	61	11	0.962963	0.152778	0.810185
5041	locus_128621	147	locus_128621_147	0.14463	-0.7719	0.49722	0.14388	0.26061		110	0	23	25	0	0.520833	0.520833
378	locus_11002	124	locus_11002_124	0.14403	-0.77401	0.49923	0.12746	0.25679		17	99	77	3	0.853448	0.0375	0.815948
1374	locus_32294	32	locus_32294_32	0.14403	-0.77401	0.49923	0.13775	0.25941		27	43	62	0	0.614286	0	0.614286
380	locus_11002	266	locus_11002_266	0.14363	-0.77542	0.50023	0.12812	0.25693		99	17	3	77	0.146552	0.9625	0.815948
6736	locus_160175	165	locus_160175_165	0.14243	-0.77967	0.50122	0.12631	0.25647		2	96	51	13	0.979592	0.203125	0.776467
1752	locus_39790	155	locus_39790_155	0.14143	-0.78324	0.50222	0.12249	0.25562		12	98	73	5	0.890909	0.0641026	0.826807
4340	locus_118367	256	locus_118367_256	0.14083	-0.78539	0.5032	0.11865	0.25497		101	15	3	61	0.12931	0.953125	0.823815
4498	locus_120697	270	locus_120697_270	0.14023	-0.78755	0.50419	0.1185	0.25487		101	15	4	78	0.12931	0.95122	0.821909
1310	locus_31607	113	locus_31607_113	0.13983	-0.78899	0.50517	0.12206	0.25557		4	104	61	11	0.962963	0.152778	0.810185
4482	locus_120620	11	locus_120620_11	0.13963	-0.78971	0.50615	0.12344	0.25601		14	96	74	4	0.872727	0.0512821	0.821445
2235	locus_53015	49	locus_53015_49	0.13943	-0.79044	0.50712	0.1266	0.25668		12	68	56	2	0.85	0.0344828	0.815517
1763	locus_40201	206	locus_40201_206	0.13923	-0.79116	0.50904	0.1317	0.25817		48	64	74	0	0.571429	0	0.571429
1993	locus_50407	165	locus_50407_165	0.13923	-0.79116	0.50904	0.13033	0.2576		95	21	2	76	0.181034	0.974359	0.793324
4047	locus_114926	152	locus_114926_152	0.13903	-0.79189	0.51	0.1301	0.25765		50	68	82	0	0.576271	0	0.576271
3729	locus_102417	31	locus_102417_31	0.13863	-0.79334	0.51095	0.11774	0.25474		11	105	76	6	0.905172	0.0731707	0.832002
5388	locus_135304	40	locus_135304_40	0.13843	-0.79407	0.5119	0.11915	0.25508		10	96	74	6	0.90566	0.075	0.83066
4338	locus_118367	199	locus_118367_199	0.13823	-0.7948	0.51284	0.12503	0.25626		15	101	61	3	0.87069	0.046875	0.823815
2239	locus_53015	92	locus_53015_92	0.13803	-0.79553	0.51378	0.11939	0.25514		68	12	2	56	0.15	0.965517	0.815517
2042	locus_50966	204	locus_50966_204	0.13763	-0.79699	0.51472	0.12327	0.25601		87	29	1	81	0.25	0.987805	0.737805
5848	locus_149366	54	locus_149366_54	0.13723	-0.79846	0.51565	0.11673	0.25449		22	92	76	2	0.807018	0.025641	0.781377
163	locus_6452	36	locus_6452_36	0.13703	-0.79919	0.51657	0.12458	0.25659		64	52	0	82	0.448276	1	0.551724
1373	locus_32294	31	locus_32294_31	0.13683	-0.79992	0.51749	0.12928	0.25762		43	27	0	62	0.385714	1	0.614286
1754	locus_39790	189	locus_39790_189	0.13563	-0.80435	0.51842	0.11827	0.25477		12	98	73	5	0.890909	0.0641026	0.826807
6265	locus_154075	191	locus_154075_191	0.13503	-0.80658	0.52115	0.11713	0.25453		103	13	4	64	0.112069	0.941176	0.829108
988	locus_24058	11	locus_24058_11	0.13503	-0.80658	0.52115	0.10746	0.25247		117	3	18	62	0.025	0.775	0.75
2745	locus_68820	107	locus_68820_107	0.13503	-0.80658	0.52115	0.12339	0.25618		112	0	27	25	0	0.480769	0.480769
5169	locus_130023	132	locus_130023_132	0.13483	-0.80733	0.52295	0.11013	0.25298		113	5	9	53	0.0423729	0.854839	0.812466
5170	locus_130023	204	locus_130023_204	0.13483	-0.80733	0.52295	0.11662	0.25452		113	5	9	53	0.0423729	0.854839	0.812466
827	locus_19038	57	locus_19038_57	0.13423	-0.80956	0.52385	0.10932	0.25286		8	108	68	8	0.931034	0.105263	0.825771
3524	locus_97755	131	locus_97755_131	0.13403	-0.81031	0.52474	0.11852	0.25489		14	106	77	5	0.883333	0.0609756	0.822358
3020	locus_75672	83	locus_75672_83	0.13363	-0.81181	0.52563	0.11506	0.25416		6	92	64	8	0.938776	0.111111	0.827664
733	locus_17604	2	locus_17604_2	0.13343	-0.81256	0.52651	0.11347	0.25392		94	22	2	70	0.189655	0.972222	0.782567
1347	locus_32098	222	locus_32098_222	0.13243	-0.81633	0.52827	0.10904	0.25278		102	18	4	78	0.15	0.95122	0.80122
2744	locus_68820	48	locus_68820_48	0.13243	-0.81633	0.52827	0.11586	0.25446		112	0	27	25	0	0.480769	0.480769
4745	locus_126149	207	locus_126149_207	0.13223	-0.81709	0.53087	0.1162	0.25455		84	0	24	24	0	0.5	0.5
1144	locus_28576	140	locus_28576_140	0.13223	-0.81709	0.53087	0.12773	0.25718		0	100	33	33	1	0.5	0.5
3525	locus_97755	151	locus_97755_151	0.13223	-0.81709	0.53087	0.10835	0.25274		14	106	77	5	0.883333	0.0609756	0.822358
4820	locus_126957	121	locus_126957_121	0.13203	-0.81785	0.53173	0.10955	0.25294		97	3	2	12	0.03	0.857143	0.827143
4623	locus_122646	176	locus_122646_176	0.13183	-0.8186	0.53259	0.10795	0.25257		2	66	40	8	0.970588	0.166667	0.803922
6823	locus_161217	35	locus_161217_35	0.13163	-0.81936	0.53344	0.11452	0.25407		113	1	24	54	0.00877193	0.692308	0.683536
4046	locus_114707	162	locus_114707_162	0.13123	-0.82089	0.53429	0.11858	0.25517		0	92	31	33	1	0.515625	0.484375
4635	locus_122814	137	locus_122814_137	0.13083	-0.82241	0.53513	0.10388	0.2516		98	6	8	58	0.0576923	0.878788	0.821096
2747	locus_68981	271	locus_68981_271	0.13043	-0.82394	0.53598	0.10898	0.25323		48	36	0	62	0.428571	1	0.571429
5970	locus_150138	42	locus_150138_42	0.12963	-0.82701	0.53682	0.10473	0.25192		81	9	5	63	0.1	0.926471	0.826471
6229	locus_153794	99	locus_153794_99	0.12943	-0.82778	0.53849	0.10664	0.25242		19	95	75	3	0.833333	0.0384615	0.794872
1756	locus_39790	241	locus_39790_241	0.12943	-0.82778	0.53849	0.10936	0.25295		12	98	73	5	0.890909	0.0641026	0.826807
4082	locus_115295	256	locus_115295_256	0.12883	-0.8301	0.53932	0.1096	0.25296		105	15	5	75	0.125	0.9375	0.8125
4822	locus_126957	124	locus_126957_124	0.12863	-0.83088	0.54096	0.10646	0.25239		97	3	2	12	0.03	0.857143	0.827143
5901	locus_149608	149	locus_149608_149	0.12863	-0.83088	0.54096	0.12444	0.25639		0	118	39	43	1	0.52439	0.47561
3951	locus_112357	20	locus_112357_20	0.12843	-0.83165	0.5426	0.11005	0.25314		1	117	57	25	0.991525	0.304878	0.686647
4825	locus_126957	129	locus_126957_129	0.12843	-0.83165	0.5426	0.10681	0.25237		3	95	12	2	0.969388	0.142857	0.826531
864	locus_20381	239	locus_20381_239	0.12803	-0.83321	0.54341	0.10276	0.25142		88	2	12	46	0.0222222	0.793103	0.770881
1514	locus_34019	68	locus_34019_68	0.12783	-0.83399	0.54422	0.1091	0.25295		83	11	4	62	0.117021	0.939394	0.822373
3952	locus_112357	204	locus_112357_204	0.12723	-0.83633	0.54502	0.10701	0.25239		117	1	25	57	0.00847458	0.695122	0.686647
4116	locus_116315	168	locus_116315_168	0.12703	-0.83711	0.5482	0.10676	0.25249		23	91	72	2	0.798246	0.027027	0.771219
4821	locus_126957	123	locus_126957_123	0.12703	-0.83711	0.5482	0.10762	0.25257		3	97	12	2	0.97	0.142857	0.827143
6601	locus_158273	227	locus_158273_227	0.12703	-0.83711	0.5482	0.10112	0.25107		7	95	48	6	0.931373	0.111111	0.820261
3331	locus_87309	136	locus_87309_136	0.12703	-0.83711	0.5482	0.10955	0.25328		86	0	31	29	0	0.483333	0.483333
6910	locus_165819	124	locus_165819_124	0.12643	-0.83947	0.54899	0.10335	0.25169		82	20	2	68	0.196078	0.971429	0.77535
1518	locus_34019	177	locus_34019_177	0.12623	-0.84025	0.55056	0.10612	0.25226		12	84	62	4	0.875	0.0606061	0.814394
1753	locus_39790	172	locus_39790_172	0.12623	-0.84025	0.55056	0.10594	0.25222		98	12	5	73	0.109091	0.935897	0.826807
5180	locus_130306	42	locus_130306_42	0.12583	-0.84183	0.55134	0.10132	0.2511		68	6	6	62	0.0810811	0.911765	0.830684
2336	locus_54558	69	locus_54558_69	0.12563	-0.84262	0.55211	0.10381	0.25187		20	86	68	2	0.811321	0.0285714	0.782749
1755	locus_39790	227	locus_39790_227	0.12543	-0.84341	0.55365	0.10988	0.25308		98	12	5	73	0.109091	0.935897	0.826807
2095	locus_51502	20	locus_51502_20	0.12543	-0.84341	0.55365	0.10192	0.25133		16	84	71	3	0.84	0.0405405	0.799459
4824	locus_126957	128	locus_126957_128	0.12523	-0.84421	0.55441	0.10022	0.25102		3	97	12	2	0.97	0.142857	0.827143
4823	locus_126957	126	locus_126957_126	0.12503	-0.845	0.55518	0.10706	0.2525		3	97	12	2	0.97	0.142857	0.827143
5009	locus_128483	32	locus_128483_32	0.12462	-0.84659	0.55669	0.10772	0.2528		0	118	35	45	1	0.5625	0.4375
6970	locus_167594	190	locus_167594_190	0.12462	-0.84659	0.55669	0.1015	0.25138		18	70	76	2	0.795455	0.025641	0.769814
6971	locus_167594	205	locus_167594_205	0.12442	-0.84739	0.55744	0.10598	0.25233		72	18	2	76	0.2	0.974359	0.774359
2556	locus_61616	239	locus_61616_239	0.12422	-0.84818	0.55894	0.09846	0.25053		2	106	52	18	0.981481	0.257143	0.724339
3022	locus_75717	115	locus_75717_115	0.12422	-0.84818	0.55894	0.10309	0.25177		77	29	1	75	0.273585	0.986842	0.713257
6034	locus_151550	176	locus_151550_176	0.12382	-0.84978	0.56042	0.10165	0.25128		102	18	4	76	0.15	0.95	0.8
6275	locus_154305	110	locus_154305_110	0.12382	-0.84978	0.56042	0.10327	0.2519		31	83	79	1	0.72807	0.0125	0.71557
6577	locus_158112	162	locus_158112_162	0.12342	-0.85139	0.56189	0.11051	0.25349		0	60	36	30	1	0.454545	0.545455
6838	locus_162273	262	locus_162273_262	0.12342	-0.85139	0.56189	0.10798	0.25306		51	47	0	70	0.479592	1	0.520408
1437	locus_33490	210	locus_33490_210	0.12302	-0.853	0.56262	0.10115	0.2512		104	12	6	68	0.103448	0.918919	0.815471
4096	locus_115976	262	locus_115976_262	0.12262	-0.85461	0.56335	0.10698	0.25267		49	59	70	0	0.546296	0	0.546296
4932	locus_127828	249	locus_127828_249	0.12202	-0.85704	0.5648	0.10158	0.25161		0	120	31	45	1	0.592105	0.407895
3007	locus_75396	76	locus_75396_76	0.12202	-0.85704	0.5648	0.10384	0.2517		15	83	65	3	0.846939	0.0441176	0.802821
4804	locus_126814	116	locus_126814_116	0.12162	-0.85866	0.56552	0.1035	0.25212		57	61	82	0	0.516949	0	0.516949
6092	locus_152378	194	locus_152378_194	0.12122	-0.86029	0.56624	0.093681	0.24954		94	6	8	52	0.06	0.866667	0.806667
5518	locus_137877	6	locus_137877_6	0.12102	-0.8611	0.56695	0.090263	0.24881		2	88	26	8	0.977778	0.235294	0.742484
2329	locus_54449	139	locus_54449_139	0.12022	-0.86438	0.56767	0.089033	0.24853		5	107	33	7	0.955357	0.175	0.780357
6725	locus_159974	243	locus_159974_243	0.12002	-0.8652	0.56838	0.097865	0.25047		105	15	5	73	0.125	0.935897	0.810897
3194	locus_80138	53	locus_80138_53	0.11962	-0.86685	0.56909	0.096574	0.25068		102	0	23	17	0	0.425	0.425
4428	locus_119076	222	locus_119076_222	0.11942	-0.86768	0.5705	0.10295	0.25192		58	50	0	58	0.462963	1	0.537037
5077	locus_128961	136	locus_128961_136	0.11942	-0.86768	0.5705	0.096925	0.25026		104	8	9	69	0.0714286	0.884615	0.813187
6806	locus_160811	116	locus_160811_116	0.11922	-0.8685	0.5719	0.10226	0.2516		83	35	1	79	0.29661	0.9875	0.69089
853	locus_19399	193	locus_19399_193	0.11922	-0.8685	0.5719	0.090234	0.24878		102	6	8	52	0.0555556	0.866667	0.811111
966	locus_23553	71	locus_23553_71	0.11902	-0.86933	0.57259	-0.07879	0.22184		32	72	25	51	0.692308	0.671053	0.0212551
3209	locus_80411	88	locus_80411_88	0.11862	-0.87099	0.57328	0.097931	0.2505		97	17	4	74	0.149123	0.948718	0.799595
5014	locus_128484	100	locus_128484_100	0.11842	-0.87182	0.57397	0.099333	0.25074		2	118	56	18	0.983333	0.243243	0.74009
5222	locus_131055	206	locus_131055_206	0.11802	-0.87349	0.57534	0.088894	0.24847		5	97	64	12	0.95098	0.157895	0.793086
989	locus_24058	91	locus_24058_91	0.11802	-0.87349	0.57534	0.095317	0.24988		3	117	61	19	0.975	0.2375	0.7375
6714	locus_159877	185	locus_159877_185	0.11782	-0.87432	0.57603	-0.074443	0.22275		60	30	41	19	0.333333	0.316667	0.0166667
6578	locus_158112	239	locus_158112_239	0.11762	-0.87516	0.57872	0.09871	0.25089		60	0	34	32	0	0.484848	0.484848
994	locus_24058	228	locus_24058_228	0.11762	-0.87516	0.57872	0.095253	0.24988		3	117	62	18	0.975	0.225	0.75
1334	locus_31926	67	locus_31926_67	0.11762	-0.87516	0.57872	0.10047	0.25126		0	120	35	43	1	0.551282	0.448718
2796	locus_71214	192	locus_71214_192	0.11762	-0.87516	0.57872	0.088944	0.2486		29	91	78	2	0.758333	0.025	0.733333
6246	locus_153999	236	locus_153999_236	0.11682	-0.87852	0.57939	0.094337	0.24979		97	21	3	77	0.177966	0.9625	0.784534
2907	locus_72941	262	locus_72941_262	0.11662	-0.87936	0.58006	0.10219	0.25161		0	120	35	47	1	0.573171	0.426829
6752	locus_160222	30	locus_160222_30	0.11642	-0.8802	0.58072	0.10138	0.25143		96	0	34	30	0	0.46875	0.46875
1386	locus_32741	235	locus_32741_235	0.11622	-0.88105	0.58205	0.089547	0.24861		79	1	6	16	0.0125	0.727273	0.714773
1914	locus_46050	23	locus_46050_23	0.11622	-0.88105	0.58205	0.086051	0.24789		113	5	14	64	0.0423729	0.820513	0.77814
2249	locus_53079	254	locus_53079_254	0.11602	-0.8819	0.5827	0.10511	0.25235		0	112	12	16	1	0.571429	0.428571
4080	locus_115284	268	locus_115284_268	0.11582	-0.88274	0.5853	0.093805	0.24973		9	57	36	2	0.863636	0.0526316	0.811005
2242	locus_53015	155	locus_53015_155	0.11582	-0.88274	0.5853	0.098796	0.25076		66	14	2	56	0.175	0.965517	0.790517
2731	locus_67888	111	locus_67888_111	0.11582	-0.88274	0.5853	0.088735	0.2488		0	92	28	42	1	0.6	0.4
228	locus_7642	128	locus_7642_128	0.11582	-0.88274	0.5853	-0.073072	0.22268		23	93	14	56	0.801724	0.8	0.00172414
2905	locus_72941	79	locus_72941_79	0.11562	-0.88359	0.58594	0.098356	0.25089		120	0	49	33	0	0.402439	0.402439
6384	locus_155424	184	locus_155424_184	0.11542	-0.88444	0.58722	0.088883	0.2485		105	1	23	49	0.00943396	0.680556	0.671122
668	locus_17103	226	locus_17103_226	0.11542	-0.88444	0.58722	-0.076324	0.22283		24	84	16	62	0.777778	0.794872	0.017094
2395	locus_57213	47	locus_57213_47	0.11522	-0.88529	0.58786	-0.066943	0.22357		14	58	9	39	0.805556	0.8125	0.00694444
4639	locus_122822	64	locus_122822_64	0.11502	-0.88615	0.58849	0.092467	0.24945		18	52	57	1	0.742857	0.0172414	0.725616
6516	locus_156972	269	locus_156972_269	0.11482	-0.887	0.58975	-0.070184	0.22324		16	74	13	55	0.822222	0.808824	0.0133987
1145	locus_28576	142	locus_28576_142	0.11482	-0.887	0.58975	0.090316	0.24928		0	100	27	41	1	0.602941	0.397059
3858	locus_106467	105	locus_106467_105	0.11462	-0.88786	0.59224	0.087885	0.24833		66	16	2	58	0.195122	0.966667	0.771545
5982	locus_150211	275	locus_150211_275	0.11462	-0.88786	0.59224	-0.071047	0.22343		67	19	33	11	0.22093	0.25	0.0290698
2129	locus_51684	115	locus_51684_115	0.11462	-0.88786	0.59224	0.089625	0.24867		70	8	4	46	0.102564	0.92	0.817436
2669	locus_66491	176	locus_66491_176	0.11462	-0.88786	0.59224	-0.070785	0.22281		46	46	34	32	0.5	0.484848	0.0151515
7057	locus_170354	46	locus_170354_46	0.11442	-0.88871	0.59286	0.09117	0.24937		0	102	10	14	1	0.583333	0.416667
808	locus_19011	143	locus_19011_143	0.11422	-0.88957	0.59469	-0.083691	0.22123		27	37	25	39	0.578125	0.609375	0.03125
2753	locus_69933	147	locus_69933_147	0.11422	-0.88957	0.59469	0.093022	0.24983		0	108	33	45	1	0.576923	0.423077
223	locus_7632	69	locus_7632_69	0.11422	-0.88957	0.59469	-0.075813	0.22211		63	49	51	31	0.4375	0.378049	0.0594512
3625	locus_100783	216	locus_100783_216	0.11402	-0.89043	0.5971	0.087543	0.24861		0	118	28	44	1	0.611111	0.388889
4031	locus_114606	47	locus_114606_47	0.11402	-0.89043	0.5971	-0.075242	0.22249		74	42	49	29	0.362069	0.371795	0.00972591
1490	locus_33974	44	locus_33974_44	0.11402	-0.89043	0.5971	-0.079541	0.22157		35	57	18	28	0.619565	0.608696	0.0108696
2272	locus_53542	52	locus_53542_52	0.11402	-0.89043	0.5971	0.085178	0.24774		16	100	77	5	0.862069	0.0609756	0.801093
6945	locus_166696	189	locus_166696_189	0.11362	-0.89215	0.5983	0.085464	0.24776		9	103	73	9	0.919643	0.109756	0.809887
2274	locus_53542	194	locus_53542_194	0.11362	-0.89215	0.5983	0.085483	0.24776		100	16	5	77	0.137931	0.939024	0.801093
6723	locus_159974	43	locus_159974_43	0.11342	-0.89302	0.59889	0.085676	0.24786		105	15	5	73	0.125	0.935897	0.810897
4634	locus_122814	126	locus_122814_126	0.11322	-0.89388	0.60007	0.088915	0.24852		100	6	9	57	0.0566038	0.863636	0.807033
2732	locus_67888	112	locus_67888_112	0.11322	-0.89388	0.60007	0.083622	0.2478		0	92	29	41	1	0.585714	0.414286
1227	locus_29868	66	locus_29868_66	0.11302	-0.89475	0.6024	-0.064826	0.22394		84	20	61	13	0.192308	0.175676	0.016632
1667	locus_35194	243	locus_35194_243	0.11302	-0.89475	0.6024	0.085189	0.24769		94	4	9	41	0.0408163	0.82	0.779184
2655	locus_66327	251	locus_66327_251	0.11302	-0.89475	0.6024	0.083531	0.24741		11	105	71	9	0.905172	0.1125	0.792672
3362	locus_87759	12	locus_87759_12	0.11302	-0.89475	0.6024	-0.066328	0.22307		53	19	37	9	0.263889	0.195652	0.0682367
6458	locus_156011	243	locus_156011_243	0.11282	-0.89561	0.60298	-0.068267	0.22306		46	12	43	11	0.206897	0.203704	0.00319285
2200	locus_52520	108	locus_52520_108	0.11262	-0.89648	0.60356	-0.069862	0.22288		29	43	23	23	0.597222	0.5	0.0972222
445	locus_12212	105	locus_12212_105	0.11242	-0.89735	0.60527	0.090368	0.24885		11	79	56	4	0.877778	0.0666667	0.811111
6713	locus_159877	184	locus_159877_184	0.11242	-0.89735	0.60527	-0.085982	0.22101		30	60	20	40	0.666667	0.666667	0
3457	locus_95827	171	locus_95827_171	0.11242	-0.89735	0.60527	0.079458	0.2465		2	84	49	17	0.976744	0.257576	0.719168
5404	locus_135976	32	locus_135976_32	0.11222	-0.89822	0.60584	0.084298	0.24753		6	98	28	4	0.942308	0.125	0.817308
4754	locus_126356	153	locus_126356_153	0.11202	-0.8991	0.60697	-0.072117	0.22242		50	44	34	40	0.468085	0.540541	0.0724554
2566	locus_61755	36	locus_61755_36	0.11202	-0.8991	0.60697	0.085671	0.24785		94	22	3	75	0.189655	0.961538	0.771883
6076	locus_152221	107	locus_152221_107	0.11182	-0.89997	0.60864	-0.081208	0.22137		39	35	30	30	0.472973	0.5	0.027027
1185	locus_29629	176	locus_29629_176	0.11182	-0.89997	0.60864	-0.048519	0.22605		107	9	74	6	0.0775862	0.075	0.00258621
278	locus_8567	22	locus_8567_22	0.11182	-0.89997	0.60864	-0.075075	0.22229		44	70	23	51	0.614035	0.689189	0.0751541
3961	locus_112591	135	locus_112591_135	0.11162	-0.90085	0.60975	-0.073853	0.22269		79	21	49	15	0.21	0.234375	0.024375
4539	locus_121187	51	locus_121187_51	0.11162	-0.90085	0.60975	0.088631	0.24847		110	2	9	27	0.0178571	0.75	0.732143
1751	locus_39733	246	locus_39733_246	0.11142	-0.90172	0.61085	0.089736	0.24896		85	33	1	81	0.279661	0.987805	0.708144
2910	locus_73020	53	locus_73020_53	0.11142	-0.90172	0.61085	-0.075769	0.22235		38	16	41	17	0.296296	0.293103	0.00319285
4974	locus_127926	276	locus_127926_276	0.11122	-0.9026	0.61194	-0.060113	0.22394		29	63	14	52	0.684783	0.787879	0.103096
3081	locus_77153	124	locus_77153_124	0.11122	-0.9026	0.61194	-0.07142	0.22254		33	31	24	24	0.484375	0.5	0.015625
4525	locus_120949	205	locus_120949_205	0.11102	-0.90348	0.61357	-0.079039	0.22167		29	39	19	21	0.573529	0.525	0.0485294
6267	locus_154204	142	locus_154204_142	0.11102	-0.90348	0.61357	-0.077568	0.22219		68	48	44	32	0.413793	0.421053	0.00725953
1885	locus_44795	78	locus_44795_78	0.11102	-0.90348	0.61357	-0.072284	0.22281		44	76	24	56	0.633333	0.7	0.0666667
5056	locus_128822	143	locus_128822_143	0.11082	-0.90436	0.6157	-0.065329	0.22389		89	23	57	19	0.205357	0.25	0.0446429
5258	locus_131661	144	locus_131661_144	0.11082	-0.90436	0.6157	-0.068715	0.22309		26	50	16	32	0.657895	0.666667	0.00877193
6981	locus_169339	8	locus_169339_8	0.11082	-0.90436	0.6157	0.091042	0.24902		12	108	73	7	0.9	0.0875	0.8125
1430	locus_33252	219	locus_33252_219	0.11082	-0.90436	0.6157	-0.073827	0.22239		92	28	62	20	0.233333	0.243902	0.0105691
4064	locus_115131	138	locus_115131_138	0.11062	-0.90524	0.61676	0.081473	0.24714		75	37	1	75	0.330357	0.986842	0.656485
6639	locus_158973	208	locus_158973_208	0.11062	-0.90524	0.61676	-0.070669	0.22307		69	39	37	31	0.361111	0.455882	0.0947712
3967	locus_113047	244	locus_113047_244	0.11042	-0.90613	0.61885	-0.077427	0.22181		62	52	44	32	0.45614	0.421053	0.0350877
4930	locus_127817	223	locus_127817_223	0.11042	-0.90613	0.61885	-0.079926	0.2219		35	85	22	60	0.708333	0.731707	0.023374
1327	locus_31800	184	locus_31800_184	0.11042	-0.90613	0.61885	-0.076256	0.22202		49	61	37	39	0.554545	0.513158	0.0413876
2726	locus_67814	105	locus_67814_105	0.11042	-0.90613	0.61885	0.088115	0.24874		106	0	25	17	0	0.404762	0.404762
4589	locus_122078	104	locus_122078_104	0.11022	-0.90701	0.62142	-0.069131	0.22321		36	58	21	37	0.617021	0.637931	0.0209098
4758	locus_126374	49	locus_126374_49	0.11022	-0.90701	0.62142	-0.080893	0.22153		39	45	21	25	0.535714	0.543478	0.00776398
1117	locus_27640	160	locus_27640_160	0.11022	-0.90701	0.62142	-0.071286	0.22291		68	30	45	21	0.306122	0.318182	0.0120594
3078	locus_77153	120	locus_77153_120	0.11022	-0.90701	0.62142	-0.075913	0.22208		31	33	24	24	0.515625	0.5	0.015625
3425	locus_92945	258	locus_92945_258	0.11022	-0.90701	0.62142	-0.066589	0.22395		69	19	43	13	0.215909	0.232143	0.0162338
374	locus_10942	65	locus_10942_65	0.11002	-0.9079	0.62395	-0.073835	0.22235		67	53	43	39	0.441667	0.47561	0.0339431
5739	locus_147816	179	locus_147816_179	0.11002	-0.9079	0.62395	-0.072256	0.22251		48	38	40	30	0.44186	0.428571	0.013289
6078	locus_152287	66	locus_152287_66	0.11002	-0.9079	0.62395	-0.06724	0.223		51	47	42	30	0.479592	0.416667	0.0629252
1934	locus_46886	283	locus_46886_283	0.11002	-0.9079	0.62395	-0.060248	0.22401		10	56	8	42	0.848485	0.84	0.00848485
2795	locus_71214	57	locus_71214_57	0.11002	-0.9079	0.62395	0.084601	0.24771		91	29	2	78	0.241667	0.975	0.733333
4380	locus_118565	147	locus_118565_147	0.10982	-0.90879	0.62642	-0.07427	0.22206		32	24	30	22	0.428571	0.423077	0.00549451
6826	locus_161530	156	locus_161530_156	0.10982	-0.90879	0.62642	0.088379	0.24855		26	78	70	2	0.75	0.0277778	0.722222
1186	locus_29629	186	locus_29629_186	0.10982	-0.90879	0.62642	-0.071282	0.22291		92	24	61	19	0.206897	0.2375	0.0306034
1607	locus_34407	225	locus_34407_225	0.10982	-0.90879	0.62642	-0.072081	0.22268		69	27	58	20	0.28125	0.25641	0.0248397
2696	locus_66830	227	locus_66830_227	0.10982	-0.90879	0.62642	-0.070497	0.22241		36	62	23	39	0.632653	0.629032	0.0036208
4534	locus_121082	86	locus_121082_86	0.10962	-0.90968	0.62982	0.08466	0.24787		68	24	1	53	0.26087	0.981481	0.720612
6168	locus_153181	114	locus_153181_114	0.10962	-0.90968	0.62982	-0.069051	0.22298		29	73	21	59	0.715686	0.7375	0.0218137
6675	locus_159285	101	locus_159285_101	0.10962	-0.90968	0.62982	-0.071243	0.22255		31	45	23	31	0.592105	0.574074	0.0180312
6734	locus_160175	114	locus_160175_114	0.10962	-0.90968	0.62982	0.084329	0.24797		0	98	25	37	1	0.596774	0.403226
2435	locus_57704	68	locus_57704_68	0.10962	-0.90968	0.62982	-0.063767	0.22361		15	43	12	30	0.741379	0.714286	0.0270936
3154	locus_79062	13	locus_79062_13	0.10962	-0.90968	0.62982	-0.075478	0.22204		58	32	45	29	0.355556	0.391892	0.0363363
3423	locus_92945	237	locus_92945_237	0.10962	-0.90968	0.62982	-0.066092	0.22367		16	70	10	48	0.813953	0.827586	0.0136327
3666	locus_101419	128	locus_101419_128	0.10942	-0.91057	0.63313	-0.069133	0.22268		84	34	46	34	0.288136	0.425	0.136864
3701	locus_101992	206	locus_101992_206	0.10942	-0.91057	0.63313	-0.06335	0.22408		66	12	50	6	0.153846	0.107143	0.0467033
5786	locus_148896	85	locus_148896_85	0.10942	-0.91057	0.63313	-0.068943	0.2232		94	22	62	16	0.189655	0.205128	0.015473
1690	locus_37813	149	locus_37813_149	0.10942	-0.91057	0.63313	-0.06978	0.22273		70	50	53	29	0.416667	0.353659	0.0630081
2149	locus_51797	171	locus_51797_171	0.10942	-0.91057	0.63313	-0.073521	0.22233		34	18	35	19	0.346154	0.351852	0.00569801
106	locus_5246	105	locus_5246_105	0.10942	-0.91057	0.63313	-0.072422	0.22282		51	69	34	38	0.575	0.527778	0.0472222
2370	locus_55648	82	locus_55648_82	0.10942	-0.91057	0.63313	-0.066148	0.22327		19	23	33	33	0.547619	0.5	0.047619
5347	locus_133915	90	locus_133915_90	0.10922	-0.91146	0.63545	-0.044256	0.22679		9	71	2	38	0.8875	0.95	0.0625
5733	locus_147640	246	locus_147640_246	0.10922	-0.91146	0.63545	-0.07088	0.22267		48	28	28	24	0.368421	0.461538	0.0931174
6203	locus_153479	244	locus_153479_244	0.10922	-0.91146	0.63545	0.085552	0.24791		94	22	3	73	0.189655	0.960526	0.770871
628	locus_16751	139	locus_16751_139	0.10922	-0.91146	0.63545	-0.0743	0.22272		20	68	14	44	0.772727	0.758621	0.0141066
1174	locus_29517	58	locus_29517_58	0.10922	-0.91146	0.63545	-0.05857	0.22431		69	23	43	17	0.25	0.283333	0.0333333
3896	locus_109113	99	locus_109113_99	0.10902	-0.91235	0.63863	-0.071033	0.2227		34	52	18	34	0.604651	0.653846	0.049195
4787	locus_126705	70	locus_126705_70	0.10902	-0.91235	0.63863	-0.07177	0.22271		23	97	13	57	0.808333	0.814286	0.00595238
4928	locus_127817	11	locus_127817_11	0.10902	-0.91235	0.63863	-0.059501	0.22403		106	14	69	13	0.116667	0.158537	0.0418699
807	locus_19011	141	locus_19011_141	0.10902	-0.91235	0.63863	-0.068198	0.22322		31	33	29	35	0.515625	0.546875	0.03125
1564	locus_34223	266	locus_34223_266	0.10902	-0.91235	0.63863	-0.063725	0.22394		17	93	13	59	0.845455	0.819444	0.0260101
2671	locus_66491	213	locus_66491_213	0.10902	-0.91235	0.63863	-0.075346	0.22215		46	46	33	33	0.5	0.5	0
3160	locus_79062	171	locus_79062_171	0.10902	-0.91235	0.63863	-0.077193	0.22209		59	31	50	24	0.344444	0.324324	0.0201201
446	locus_12212	186	locus_12212_186	0.10882	-0.91325	0.64041	0.080358	0.24674		79	11	4	56	0.122222	0.933333	0.811111
6681	locus_159303	185	locus_159303_185	0.10882	-0.91325	0.64041	-0.067071	0.22307		27	69	24	46	0.71875	0.657143	0.0616071
6817	locus_160899	110	locus_160899_110	0.10882	-0.91325	0.64041	0.085397	0.24801		65	31	1	79	0.322917	0.9875	0.664583
2194	locus_52465	47	locus_52465_47	0.10882	-0.91325	0.64041	-0.071833	0.22256		71	49	45	35	0.408333	0.4375	0.0291667
4515	locus_120855	241	locus_120855_241	0.10862	-0.91415	0.6426	-0.069323	0.22279		42	72	24	52	0.631579	0.684211	0.0526316
5377	locus_134926	223	locus_134926_223	0.10862	-0.91415	0.6426	-0.071709	0.22286		87	29	56	22	0.25	0.282051	0.0320513
5937	locus_149972	224	locus_149972_224	0.10862	-0.91415	0.6426	-0.077576	0.22209		82	26	52	20	0.240741	0.277778	0.037037
1343	locus_32038	96	locus_32038_96	0.10862	-0.91415	0.6426	-0.065094	0.2234		68	46	38	38	0.403509	0.5	0.0964912
1493	locus_33974	89	locus_33974_89	0.10862	-0.91415	0.6426	-0.069597	0.22327		57	35	28	18	0.380435	0.391304	0.0108696
5462	locus_137187	194	locus_137187_194	0.10842	-0.91504	0.64519	-0.081842	0.22135		26	22	33	25	0.458333	0.431034	0.0272989
6273	locus_154274	213	locus_154274_213	0.10842	-0.91504	0.64519	0.086124	0.24844		19	21	0	74	0.525	1	0.475
6647	locus_159118	195	locus_159118_195	0.10842	-0.91504	0.64519	-0.064695	0.22347		62	48	43	29	0.436364	0.402778	0.0335859
1385	locus_32741	85	locus_32741_85	0.10842	-0.91504	0.64519	0.088224	0.24853		1	79	16	6	0.9875	0.272727	0.714773
3159	locus_79062	107	locus_79062_107	0.10842	-0.91504	0.64519	-0.067155	0.22341		47	43	40	34	0.477778	0.459459	0.0183183
3350	locus_87488	217	locus_87488_217	0.10842	-0.91504	0.64519	-0.060635	0.22434		14	80	5	43	0.851064	0.895833	0.0447695
4927	locus_127817	3	locus_127817_3	0.10822	-0.91594	0.64646	-0.063441	0.2239		16	104	10	72	0.866667	0.878049	0.0113821
6250	locus_154004	86	locus_154004_86	0.10822	-0.91594	0.64646	-0.062324	0.22422		16	82	10	66	0.836735	0.868421	0.0316864
907	locus_21772	165	locus_21772_165	0.10822	-0.91594	0.64646	0.078992	0.24641		8	94	63	9	0.921569	0.125	0.796569
4573	locus_121952	70	locus_121952_70	0.10802	-0.91684	0.64938	-0.073127	0.22256		70	36	47	25	0.339623	0.347222	0.00759958
6774	locus_160604	78	locus_160604_78	0.10802	-0.91684	0.64938	-0.067526	0.22331		19	41	23	37	0.683333	0.616667	0.0666667
756	locus_18173	5	locus_18173_5	0.10802	-0.91684	0.64938	-0.060919	0.22378		18	60	11	45	0.769231	0.803571	0.0343407
213	locus_7365	8	locus_7365_8	0.10802	-0.91684	0.64938	-0.076254	0.22215		26	54	12	30	0.675	0.714286	0.0392857
3113	locus_77766	173	locus_77766_173	0.10802	-0.91684	0.64938	-0.071437	0.22284		61	55	46	30	0.474138	0.394737	0.0794011
3288	locus_82788	238	locus_82788_238	0.10802	-0.91684	0.64938	-0.069409	0.22302		47	39	36	28	0.453488	0.4375	0.0159884
312	locus_9088	94	locus_9088_94	0.10802	-0.91684	0.64938	-0.073291	0.22229		18	44	16	32	0.709677	0.666667	0.0430108
4357	locus_118440	24	locus_118440_24	0.10782	-0.91775	0.65464	-0.073856	0.22255		74	44	49	25	0.372881	0.337838	0.0350435
4704	locus_125481	271	locus_125481_271	0.10782	-0.91775	0.65464	-0.064238	0.22395		15	99	9	71	0.868421	0.8875	0.0190789
4969	locus_127926	35	locus_127926_35	0.10782	-0.91775	0.65464	-0.063928	0.22376		62	30	49	17	0.326087	0.257576	0.0685112
6130	locus_152755	76	locus_152755_76	0.10782	-0.91775	0.65464	-0.068803	0.2233		79	15	61	11	0.159574	0.152778	0.00679669
6584	locus_158204	59	locus_158204_59	0.10782	-0.91775	0.65464	-0.062825	0.22437		18	96	13	53	0.842105	0.80303	0.039075
6956	locus_167195	52	locus_167195_52	0.10782	-0.91775	0.65464	-0.066055	0.22361		98	22	69	11	0.183333	0.1375	0.0458333
626	locus_16751	123	locus_16751_123	0.10782	-0.91775	0.65464	-0.063884	0.22387		20	68	14	44	0.772727	0.758621	0.0141066
1672	locus_35666	203	locus_35666_203	0.10782	-0.91775	0.65464	-0.071201	0.22271		48	68	37	35	0.586207	0.486111	0.100096
1826	locus_42116	94	locus_42116_94	0.10782	-0.91775	0.65464	0.08078	0.24674		4	68	56	10	0.944444	0.151515	0.792929
1860	locus_42700	202	locus_42700_202	0.10782	-0.91775	0.65464	-0.064593	0.22363		92	12	66	12	0.115385	0.153846	0.0384615
1962	locus_47424	275	locus_47424_275	0.10782	-0.91775	0.65464	-0.069852	0.22304		82	20	51	17	0.196078	0.25	0.0539216
107	locus_5246	106	locus_5246_106	0.10782	-0.91775	0.65464	-0.067803	0.22261		74	46	39	33	0.383333	0.458333	0.075
3534	locus_98000	195	locus_98000_195	0.10782	-0.91775	0.65464	-0.065035	0.22374		27	67	15	51	0.712766	0.772727	0.0599613
4492	locus_120683	215	locus_120683_215	0.10762	-0.91865	0.65776	-0.067712	0.22284		56	34	44	20	0.377778	0.3125	0.0652778
5954	locus_150045	245	locus_150045_245	0.10762	-0.91865	0.65776	-0.073383	0.22247		56	46	37	31	0.45098	0.455882	0.00490196
814	locus_19011	263	locus_19011_263	0.10762	-0.91865	0.65776	-0.073883	0.22243		25	39	23	41	0.609375	0.640625	0.03125
1492	locus_33974	72	locus_33974_72	0.10762	-0.91865	0.65776	-0.078039	0.22183		35	57	19	27	0.619565	0.586957	0.0326087
1687	locus_36886	142	locus_36886_142	0.10762	-0.91865	0.65776	-0.067081	0.22361		100	20	64	12	0.166667	0.157895	0.00877193
2032	locus_50879	70	locus_50879_70	0.10762	-0.91865	0.65776	-0.066563	0.22298		50	46	41	29	0.479167	0.414286	0.064881
2398	locus_57213	65	locus_57213_65	0.10762	-0.91865	0.65776	-0.059015	0.22441		15	55	8	40	0.785714	0.833333	0.047619
3082	locus_77153	126	locus_77153_126	0.10762	-0.91865	0.65776	-0.066131	0.22324		31	33	24	24	0.515625	0.5	0.015625
4335	locus_118343	245	locus_118343_245	0.10742	-0.91956	0.6623	-0.075305	0.22195		56	34	45	29	0.377778	0.391892	0.0141141
512	locus_13271	174	locus_13271_174	0.10742	-0.91956	0.6623	-0.065035	0.2236		65	21	38	14	0.244186	0.269231	0.0250447
6467	locus_156041	180	locus_156041_180	0.10742	-0.91956	0.6623	-0.068383	0.22313		35	37	26	24	0.513889	0.48	0.0338889
819	locus_19019	51	locus_19019_51	0.10742	-0.91956	0.6623	-0.071757	0.22312		22	72	15	55	0.765957	0.785714	0.0197568
1585	locus_34365	13	locus_34365_13	0.10742	-0.91956	0.6623	-0.067714	0.22313		24	80	24	56	0.769231	0.7	0.0692308
1955	locus_47424	11	locus_47424_11	0.10742	-0.91956	0.6623	-0.068146	0.22319		43	55	32	38	0.561224	0.542857	0.0183673
1961	locus_47424	196	locus_47424_196	0.10742	-0.91956	0.6623	-0.061631	0.22423		19	81	15	53	0.81	0.779412	0.0305882
126	locus_5749	110	locus_5749_110	0.10742	-0.91956	0.6623	-0.064701	0.2233		56	64	48	32	0.533333	0.4	0.133333
13	locus_685	174	locus_685_174	0.10742	-0.91956	0.6623	-0.064218	0.22386		20	74	11	45	0.787234	0.803571	0.0163374
344	locus_9596	217	locus_9596_217	0.10742	-0.91956	0.6623	-0.076092	0.22231		72	34	50	22	0.320755	0.305556	0.0151992
3532	locus_98000	159	locus_98000_159	0.10742	-0.91956	0.6623	-0.07303	0.22255		57	35	37	29	0.380435	0.439394	0.0589592
3553	locus_98554	244	locus_98554_244	0.10742	-0.91956	0.6623	-0.06372	0.22391		11	85	7	49	0.885417	0.875	0.0104167
4907	locus_127681	125	locus_127681_125	0.10722	-0.92046	0.66559	-0.055721	0.22476		14	104	13	69	0.881356	0.841463	0.0398925
6320	locus_154770	238	locus_154770_238	0.10722	-0.92046	0.66559	0.075892	0.24623		63	45	76	0	0.416667	0	0.416667
6488	locus_156229	192	locus_156229_192	0.10722	-0.92046	0.66559	-0.06632	0.22294		56	18	50	10	0.243243	0.166667	0.0765766
776	locus_18467	132	locus_18467_132	0.10722	-0.92046	0.66559	-0.06511	0.22383		87	29	66	16	0.25	0.195122	0.054878
855	locus_19853	262	locus_19853_262	0.10722	-0.92046	0.66559	-0.072771	0.22275		45	57	33	41	0.558824	0.554054	0.00476948
1491	locus_33974	51	locus_33974_51	0.10722	-0.92046	0.66559	-0.070911	0.22245		57	35	28	18	0.380435	0.391304	0.0108696
2156	locus_51818	14	locus_51818_14	0.10722	-0.92046	0.66559	-0.05858	0.22466		13	103	9	69	0.887931	0.884615	0.00331565
2605	locus_63450	249	locus_63450_249	0.10722	-0.92046	0.66559	-0.075349	0.22222		31	85	23	55	0.732759	0.705128	0.0276304
3314	locus_84748	61	locus_84748_61	0.10722	-0.92046	0.66559	-0.069737	0.2229		86	34	52	28	0.283333	0.35	0.0666667
4235	locus_117558	190	locus_117558_190	0.10702	-0.92137	0.66949	-0.074892	0.22258		25	61	17	53	0.709302	0.757143	0.0478405
4981	locus_128026	205	locus_128026_205	0.10702	-0.92137	0.66949	-0.061573	0.22358		46	70	22	58	0.603448	0.725	0.121552
5285	locus_132113	85	locus_132113_85	0.10702	-0.92137	0.66949	-0.070843	0.22319		34	58	21	33	0.630435	0.611111	0.0193237
5545	locus_138197	246	locus_138197_246	0.10702	-0.92137	0.66949	-0.064729	0.2235		65	13	31	9	0.166667	0.225	0.0583333
6429	locus_155828	157	locus_155828_157	0.10702	-0.92137	0.66949	-0.077629	0.22204		34	78	22	50	0.696429	0.694444	0.00198413
24	locus_1595	126	locus_1595_126	0.10702	-0.92137	0.66949	-0.05297	0.22541		14	90	8	72	0.865385	0.9	0.0346154
1115	locus_27640	152	locus_27640_152	0.10702	-0.92137	0.66949	-0.069837	0.22275		30	68	21	45	0.693878	0.681818	0.0120594
1420	locus_32999	232	locus_32999_232	0.10702	-0.92137	0.66949	-0.057508	0.22454		19	83	18	46	0.813725	0.71875	0.0949755
1595	locus_34365	200	locus_34365_200	0.10702	-0.92137	0.66949	-0.072273	0.22259		67	35	51	29	0.343137	0.3625	0.0193627
2166	locus_51868	148	locus_51868_148	0.10702	-0.92137	0.66949	-0.043152	0.22654		5	69	3	45	0.932432	0.9375	0.00506757
3093	locus_77153	244	locus_77153_244	0.10702	-0.92137	0.66949	-0.065741	0.2232		47	17	32	16	0.265625	0.333333	0.0677083
3798	locus_104867	135	locus_104867_135	0.10682	-0.92228	0.67326	-0.069493	0.22291		79	17	58	12	0.177083	0.171429	0.00565476
5190	locus_130460	136	locus_130460_136	0.10682	-0.92228	0.67326	0.076706	0.24592		76	2	15	45	0.025641	0.75	0.724359
5719	locus_147420	47	locus_147420_47	0.10682	-0.92228	0.67326	-0.076257	0.22213		65	51	38	36	0.439655	0.486486	0.0468313
5720	locus_147420	89	locus_147420_89	0.10682	-0.92228	0.67326	-0.078113	0.22219		71	45	43	31	0.387931	0.418919	0.0309879
6427	locus_155828	145	locus_155828_145	0.10682	-0.92228	0.67326	-0.065936	0.22326		40	70	24	48	0.636364	0.666667	0.030303
6845	locus_162460	206	locus_162460_206	0.10682	-0.92228	0.67326	-0.068967	0.22279		37	71	22	56	0.657407	0.717949	0.0605413
1013	locus_24265	70	locus_24265_70	0.10682	-0.92228	0.67326	0.078698	0.24648		28	84	76	2	0.75	0.025641	0.724359
1297	locus_31392	55	locus_31392_55	0.10682	-0.92228	0.67326	-0.071581	0.22295		63	55	44	36	0.466102	0.45	0.0161017
1498	locus_33974	203	locus_33974_203	0.10682	-0.92228	0.67326	-0.057106	0.22441		33	59	12	34	0.641304	0.73913	0.0978261
185	locus_7220	42	locus_7220_42	0.10682	-0.92228	0.67326	-0.073711	0.22253		34	86	23	55	0.716667	0.705128	0.0115385
3059	locus_76560	246	locus_76560_246	0.10682	-0.92228	0.67326	-0.068099	0.22267		44	26	35	15	0.371429	0.3	0.0714286
4020	locus_114416	129	locus_114416_129	0.10662	-0.92319	0.67593	-0.064672	0.22362		59	53	29	43	0.473214	0.597222	0.124008
4187	locus_116955	178	locus_116955_178	0.10662	-0.92319	0.67593	-0.070415	0.22283		42	72	28	50	0.631579	0.641026	0.00944669
5197	locus_130605	204	locus_130605_204	0.10662	-0.92319	0.67593	-0.04785	0.22608		11	109	10	72	0.908333	0.878049	0.0302846
6049	locus_152064	42	locus_152064_42	0.10662	-0.92319	0.67593	0.076193	0.24631		82	0	39	25	0	0.390625	0.390625
1233	locus_29868	210	locus_29868_210	0.10662	-0.92319	0.67593	-0.069364	0.22324		84	18	61	13	0.176471	0.175676	0.000794913
2195	locus_52465	68	locus_52465_68	0.10662	-0.92319	0.67593	-0.064622	0.2231		38	82	34	46	0.683333	0.575	0.108333
2328	locus_54449	123	locus_54449_123	0.10662	-0.92319	0.67593	0.076891	0.24596		5	107	33	7	0.955357	0.175	0.780357
3470	locus_96009	157	locus_96009_157	0.10662	-0.92319	0.67593	-0.049354	0.22594		11	81	7	65	0.880435	0.902778	0.022343
3698	locus_101992	138	locus_101992_138	0.10642	-0.9241	0.6814	-0.066045	0.22333		55	23	37	19	0.294872	0.339286	0.0444139
4117	locus_116327	136	locus_116327_136	0.10642	-0.9241	0.6814	-0.05987	0.22439		90	12	64	10	0.117647	0.135135	0.0174881
5339	locus_133418	84	locus_133418_84	0.10642	-0.9241	0.6814	-0.071466	0.22282		71	23	52	18	0.244681	0.257143	0.012462
5612	locus_141668	255	locus_141668_255	0.10642	-0.9241	0.6814	-0.04577	0.22607		10	82	7	69	0.891304	0.907895	0.0165904
6403	locus_155628	174	locus_155628_174	0.10642	-0.9241	0.6814	-0.059248	0.22425		53	57	40	26	0.518182	0.393939	0.124242
1118	locus_27640	174	locus_27640_174	0.10642	-0.9241	0.6814	-0.069816	0.22297		68	30	45	21	0.306122	0.318182	0.0120594
54	locus_2836	107	locus_2836_107	0.10642	-0.9241	0.6814	-0.069602	0.22322		23	39	19	37	0.629032	0.660714	0.031682
1702	locus_37984	236	locus_37984_236	0.10642	-0.9241	0.6814	-0.054491	0.22449		21	91	19	63	0.8125	0.768293	0.0442073
1808	locus_41844	95	locus_41844_95	0.10642	-0.9241	0.6814	-0.065011	0.22368		34	84	30	50	0.711864	0.625	0.0868644
1947	locus_47152	208	locus_47152_208	0.10642	-0.9241	0.6814	-0.067671	0.22314		80	18	59	17	0.183673	0.223684	0.0400107
1951	locus_47324	150	locus_47324_150	0.10642	-0.9241	0.6814	-0.050323	0.22571		99	9	70	6	0.0833333	0.0789474	0.00438596
2035	locus_50879	128	locus_50879_128	0.10642	-0.9241	0.6814	-0.072265	0.22231		48	48	35	35	0.5	0.5	0
136	locus_5799	279	locus_5799_279	0.10642	-0.9241	0.6814	-0.077192	0.22226		58	60	35	43	0.508475	0.551282	0.0428075
233	locus_7642	175	locus_7642_175	0.10642	-0.9241	0.6814	-0.065585	0.22359		93	23	56	14	0.198276	0.2	0.00172414
3140	locus_78923	70	locus_78923_70	0.10642	-0.9241	0.6814	0.082779	0.2476		0	98	28	42	1	0.6	0.4
3153	locus_79062	10	locus_79062_10	0.10642	-0.9241	0.6814	-0.070504	0.22284		32	58	29	45	0.644444	0.608108	0.0363363
3180	locus_79495	98	locus_79495_98	0.10642	-0.9241	0.6814	-0.073867	0.2222		19	57	20	46	0.75	0.69697	0.0530303
4127	locus_116371	104	locus_116371_104	0.10622	-0.92502	0.68449	-0.073861	0.22235		17	49	15	47	0.742424	0.758065	0.0156403
4844	locus_127120	11	locus_127120_11	0.10622	-0.92502	0.68449	-0.070326	0.22302		80	36	56	18	0.310345	0.243243	0.0671016
5699	locus_146954	274	locus_146954_274	0.10622	-0.92502	0.68449	-0.067171	0.2235		22	98	18	64	0.816667	0.780488	0.0361789
6180	locus_153439	9	locus_153439_9	0.10622	-0.92502	0.68449	-0.063157	0.22419		15	105	9	71	0.875	0.8875	0.0125
6477	locus_156061	228	locus_156061_228	0.10622	-0.92502	0.68449	-0.063794	0.22328		32	32	19	17	0.5	0.472222	0.0277778
647	locus_16840	174	locus_16840_174	0.10622	-0.92502	0.68449	-0.055259	0.22462		19	79	24	48	0.806122	0.666667	0.139456
2231	locus_52860	98	locus_52860_98	0.10622	-0.92502	0.68449	-0.071141	0.22269		59	59	40	38	0.5	0.487179	0.0128205
2538	locus_61110	27	locus_61110_27	0.10622	-0.92502	0.68449	-0.070368	0.22262		22	84	16	58	0.792453	0.783784	0.00866905
2943	locus_73490	254	locus_73490_254	0.10622	-0.92502	0.68449	-0.068042	0.22293		40	78	28	48	0.661017	0.631579	0.029438
3057	locus_76560	185	locus_76560_185	0.10622	-0.92502	0.68449	-0.065159	0.22333		44	26	35	15	0.371429	0.3	0.0714286
3942	locus_112232	196	locus_112232_196	0.10602	-0.92593	0.68809	-0.065915	0.22338		92	20	47	11	0.178571	0.189655	0.0110837
4270	locus_117836	6	locus_117836_6	0.10602	-0.92593	0.68809	-0.071842	0.22256		48	70	29	43	0.59322	0.597222	0.00400188
4850	locus_127120	224	locus_127120_224	0.10602	-0.92593	0.68809	-0.066149	0.22289		52	64	26	50	0.551724	0.657895	0.106171
5199	locus_130724	132	locus_130724_132	0.10602	-0.92593	0.68809	-0.065162	0.22352		92	24	62	18	0.206897	0.225	0.0181034
5361	locus_134435	131	locus_134435_131	0.10602	-0.92593	0.68809	-0.047845	0.22591		13	93	7	65	0.877358	0.902778	0.0254193
5419	locus_136277	245	locus_136277_245	0.10602	-0.92593	0.68809	-0.056947	0.22453		10	68	9	51	0.871795	0.85	0.0217949
5933	locus_149972	151	locus_149972_151	0.10602	-0.92593	0.68809	-0.065596	0.2235		26	82	20	52	0.759259	0.722222	0.037037
1135	locus_28325	6	locus_28325_6	0.10602	-0.92593	0.68809	-0.058771	0.22452		21	53	13	43	0.716216	0.767857	0.0516409
1431	locus_33252	246	locus_33252_246	0.10602	-0.92593	0.68809	-0.073769	0.22242		28	92	20	62	0.766667	0.756098	0.0105691
2609	locus_64323	197	locus_64323_197	0.10602	-0.92593	0.68809	-0.064976	0.22354		23	97	18	54	0.808333	0.75	0.0583333
2937	locus_73332	236	locus_73332_236	0.10602	-0.92593	0.68809	-0.066022	0.2235		17	65	8	32	0.792683	0.8	0.00731707
277	locus_8510	185	locus_8510_185	0.10602	-0.92593	0.68809	-0.070569	0.22286		36	78	24	54	0.684211	0.692308	0.00809717
4110	locus_116293	225	locus_116293_225	0.10582	-0.92685	0.69185	0.069933	0.24505		92	0	32	18	0	0.36	0.36
4688	locus_124673	247	locus_124673_247	0.10582	-0.92685	0.69185	-0.073449	0.22237		18	84	14	58	0.823529	0.805556	0.0179739
4706	locus_125485	124	locus_125485_124	0.10582	-0.92685	0.69185	-0.059344	0.22414		84	28	54	26	0.25	0.325	0.075
5745	locus_147927	168	locus_147927_168	0.10582	-0.92685	0.69185	-0.065062	0.22374		21	85	15	53	0.801887	0.779412	0.022475
5953	locus_150045	219	locus_150045_219	0.10582	-0.92685	0.69185	-0.067697	0.22332		48	52	34	34	0.52	0.5	0.02
6158	locus_153050	43	locus_153050_43	0.10582	-0.92685	0.69185	-0.076524	0.22203		69	39	48	30	0.361111	0.384615	0.0235043
6182	locus_153469	77	locus_153469_77	0.10582	-0.92685	0.69185	-0.066928	0.22303		23	63	18	42	0.732558	0.7	0.0325581
6811	locus_160858	258	locus_160858_258	0.10582	-0.92685	0.69185	-0.06418	0.22348		87	29	54	26	0.25	0.325	0.075
579	locus_16099	66	locus_16099_66	0.10582	-0.92685	0.69185	-0.055647	0.22486		104	14	75	7	0.118644	0.0853659	0.0332782
931	locus_22548	139	locus_22548_139	0.10582	-0.92685	0.69185	-0.066103	0.22359		65	11	65	11	0.144737	0.144737	0
1479	locus_33886	96	locus_33886_96	0.10582	-0.92685	0.69185	-0.064108	0.22367		91	27	57	15	0.228814	0.208333	0.0204802
2619	locus_65365	249	locus_65365_249	0.10582	-0.92685	0.69185	-0.056668	0.22449		19	99	17	57	0.838983	0.77027	0.0687128
219	locus_7365	173	locus_7365_173	0.10582	-0.92685	0.69185	-0.066395	0.22342		54	26	30	12	0.325	0.285714	0.0392857
3776	locus_104511	38	locus_104511_38	0.10562	-0.92777	0.69819	0.077669	0.24609		111	3	18	60	0.0263158	0.769231	0.742915
3966	locus_113047	17	locus_113047_17	0.10562	-0.92777	0.69819	-0.058841	0.22381		55	59	25	51	0.517544	0.671053	0.153509
4071	locus_115219	206	locus_115219_206	0.10562	-0.92777	0.69819	-0.071193	0.22249		22	50	18	26	0.694444	0.590909	0.103535
4739	locus_125992	134	locus_125992_134	0.10562	-0.92777	0.69819	-0.075098	0.22235		72	34	46	24	0.320755	0.342857	0.0221024
4943	locus_127868	28	locus_127868_28	0.10562	-0.92777	0.69819	-0.072576	0.22248		36	82	26	48	0.694915	0.648649	0.0462666
5610	locus_141668	232	locus_141668_232	0.10562	-0.92777	0.69819	-0.057373	0.2245		16	72	17	55	0.818182	0.763889	0.0542929
5939	locus_149972	242	locus_149972_242	0.10562	-0.92777	0.69819	-0.063975	0.22376		26	82	20	52	0.759259	0.722222	0.037037
5951	locus_150045	190	locus_150045_190	0.10562	-0.92777	0.69819	-0.066648	0.22271		55	47	44	24	0.460784	0.352941	0.107843
6287	locus_154456	237	locus_154456_237	0.10562	-0.92777	0.69819	-0.060778	0.22448		16	84	9	63	0.84	0.875	0.035
6342	locus_155214	13	locus_155214_13	0.10562	-0.92777	0.69819	-0.06498	0.22357		94	26	62	20	0.216667	0.243902	0.0272358
6950	locus_166742	234	locus_166742_234	0.10562	-0.92777	0.69819	-0.059696	0.22387		28	44	24	20	0.611111	0.454545	0.156566
792	locus_18655	236	locus_18655_236	0.10562	-0.92777	0.69819	0.076751	0.24601		22	96	78	4	0.813559	0.0487805	0.764779
1399	locus_32903	158	locus_32903_158	0.10562	-0.92777	0.69819	-0.048644	0.2257		69	7	51	9	0.0921053	0.15	0.0578947
1456	locus_33694	234	locus_33694_234	0.10562	-0.92777	0.69819	-0.054972	0.22493		61	19	33	13	0.2375	0.282609	0.0451087
1483	locus_33886	201	locus_33886_201	0.10562	-0.92777	0.69819	-0.063752	0.22366		27	91	15	57	0.771186	0.791667	0.0204802
1910	locus_45874	165	locus_45874_165	0.10562	-0.92777	0.69819	0.072399	0.24559		110	0	14	8	0	0.363636	0.363636
6	locus_685	3	locus_685_3	0.10562	-0.92777	0.69819	-0.066331	0.22342		74	20	45	13	0.212766	0.224138	0.011372
3003	locus_75359	160	locus_75359_160	0.10562	-0.92777	0.69819	-0.068636	0.22281		37	31	47	23	0.455882	0.328571	0.127311
3050	locus_76560	64	locus_76560_64	0.10562	-0.92777	0.69819	-0.062985	0.22354		44	26	35	15	0.371429	0.3	0.0714286
3141	locus_78923	75	locus_78923_75	0.10562	-0.92777	0.69819	0.081334	0.24733		96	0	42	28	0	0.4	0.4
3169	locus_79257	217	locus_79257_217	0.10562	-0.92777	0.69819	-0.064442	0.22349		22	82	13	65	0.788462	0.833333	0.0448718
3172	locus_79457	31	locus_79457_31	0.10562	-0.92777	0.69819	-0.06472	0.2235		24	96	13	65	0.8	0.833333	0.0333333
3291	locus_82951	86	locus_82951_86	0.10562	-0.92777	0.69819	-0.058842	0.22443		61	23	51	15	0.27381	0.227273	0.0465368
3663	locus_101419	23	locus_101419_23	0.10542	-0.92869	0.70237	-0.064124	0.22352		54	64	42	38	0.542373	0.475	0.0673729
3897	locus_109113	124	locus_109113_124	0.10542	-0.92869	0.70237	-0.072411	0.22231		35	51	18	34	0.593023	0.653846	0.0608229
4156	locus_116778	142	locus_116778_142	0.10542	-0.92869	0.70237	-0.059057	0.22409		98	16	65	17	0.140351	0.207317	0.0669662
4361	locus_118440	132	locus_118440_132	0.10542	-0.92869	0.70237	-0.064216	0.22396		74	12	53	9	0.139535	0.145161	0.00562641
4590	locus_122078	118	locus_122078_118	0.10542	-0.92869	0.70237	-0.066101	0.22338		36	58	20	36	0.617021	0.642857	0.0258359
4687	locus_124673	202	locus_124673_202	0.10542	-0.92869	0.70237	-0.053361	0.22552		9	93	5	67	0.911765	0.930556	0.0187908
1277	locus_30269	180	locus_30269_180	0.10542	-0.92869	0.70237	-0.070785	0.22277		31	55	20	42	0.639535	0.677419	0.0378845
1930	locus_46886	262	locus_46886_262	0.10542	-0.92869	0.70237	-0.06898	0.22319		10	56	8	42	0.848485	0.84	0.00848485
2480	locus_58123	280	locus_58123_280	0.10542	-0.92869	0.70237	-0.064301	0.22389		12	96	9	69	0.888889	0.884615	0.0042735
2597	locus_62962	126	locus_62962_126	0.10542	-0.92869	0.70237	0.084376	0.24777		71	27	1	63	0.27551	0.984375	0.708865
2789	locus_70945	96	locus_70945_96	0.10542	-0.92869	0.70237	-0.07093	0.22241		26	50	15	39	0.657895	0.722222	0.0643275
2908	locus_73020	40	locus_73020_40	0.10542	-0.92869	0.70237	-0.058626	0.22442		8	46	7	51	0.851852	0.87931	0.0274585
243	locus_7997	104	locus_7997_104	0.10542	-0.92869	0.70237	-0.062931	0.22381		97	17	67	9	0.149123	0.118421	0.0307018
3325	locus_85620	247	locus_85620_247	0.10542	-0.92869	0.70237	-0.066143	0.2237		68	24	43	13	0.26087	0.232143	0.0287267
3427	locus_92945	263	locus_92945_263	0.10542	-0.92869	0.70237	-0.068092	0.22318		67	21	42	14	0.238636	0.25	0.0113636
3474	locus_96009	213	locus_96009_213	0.10542	-0.92869	0.70237	-0.048893	0.22604		81	11	67	5	0.119565	0.0694444	0.0501208
4250	locus_117655	133	locus_117655_133	0.10522	-0.92961	0.70589	-0.067992	0.22301		78	40	50	28	0.338983	0.358974	0.0199913
480	locus_13079	20	locus_13079_20	0.10522	-0.92961	0.70589	-0.05445	0.22518		74	4	72	4	0.0512821	0.0526316	0.00134953
5587	locus_141027	70	locus_141027_70	0.10522	-0.92961	0.70589	0.072309	0.24517		19	59	66	2	0.75641	0.0294118	0.726998
5647	locus_143871	213	locus_143871_213	0.10522	-0.92961	0.70589	-0.059872	0.22392		22	62	21	47	0.738095	0.691176	0.0469188
5721	locus_147420	191	locus_147420_191	0.10522	-0.92961	0.70589	-0.070649	0.22264		45	71	30	44	0.612069	0.594595	0.0174744
6280	locus_154456	33	locus_154456_33	0.10522	-0.92961	0.70589	-0.067504	0.22299		61	39	44	26	0.39	0.371429	0.0185714
821	locus_19019	86	locus_19019_86	0.10522	-0.92961	0.70589	-0.064286	0.22364		72	22	54	16	0.234043	0.228571	0.00547112
40	locus_2552	61	locus_2552_61	0.10522	-0.92961	0.70589	0.075324	0.24562		105	1	26	48	0.00943396	0.648649	0.639215
1258	locus_29994	43	locus_29994_43	0.10522	-0.92961	0.70589	-0.053566	0.22523		48	4	46	4	0.0769231	0.08	0.00307692
1698	locus_37913	175	locus_37913_175	0.10522	-0.92961	0.70589	0.076244	0.24589		56	14	2	52	0.2	0.962963	0.762963
108	locus_5246	108	locus_5246_108	0.10522	-0.92961	0.70589	-0.067125	0.2234		74	46	39	33	0.383333	0.458333	0.075
2539	locus_61110	63	locus_61110_63	0.10522	-0.92961	0.70589	-0.06562	0.22334		19	87	18	54	0.820755	0.75	0.0707547
178	locus_6822	248	locus_6822_248	0.10522	-0.92961	0.70589	-0.068484	0.22317		82	38	50	30	0.316667	0.375	0.0583333
3167	locus_79257	148	locus_79257_148	0.10522	-0.92961	0.70589	-0.068766	0.2229		84	20	66	12	0.192308	0.153846	0.0384615
3641	locus_101045	228	locus_101045_228	0.10502	-0.93054	0.70905	-0.068943	0.22275		34	78	28	52	0.696429	0.65	0.0464286
4757	locus_126374	5	locus_126374_5	0.10502	-0.93054	0.70905	-0.065159	0.22343		45	39	27	19	0.464286	0.413043	0.0512422
4979	locus_128018	273	locus_128018_273	0.10502	-0.93054	0.70905	-0.079444	0.2215		36	48	29	41	0.571429	0.585714	0.0142857
5191	locus_130460	200	locus_130460_200	0.10502	-0.93054	0.70905	0.079123	0.24647		2	76	44	16	0.974359	0.266667	0.707692
5367	locus_134580	209	locus_134580_209	0.10502	-0.93054	0.70905	-0.064579	0.22337		23	75	21	49	0.765306	0.7	0.0653061
5886	locus_149460	254	locus_149460_254	0.10502	-0.93054	0.70905	-0.073602	0.22238		75	37	52	26	0.330357	0.333333	0.00297619
557	locus_15126	44	locus_15126_44	0.10502	-0.93054	0.70905	-0.076404	0.22165		21	35	23	41	0.625	0.640625	0.015625
7009	locus_169560	160	locus_169560_160	0.10502	-0.93054	0.70905	-0.061686	0.22384		19	61	19	45	0.7625	0.703125	0.059375
1673	locus_35666	214	locus_35666_214	0.10502	-0.93054	0.70905	-0.062668	0.22309		68	48	37	35	0.413793	0.486111	0.072318
2909	locus_73020	50	locus_73020_50	0.10502	-0.93054	0.70905	-0.069628	0.22309		16	38	19	39	0.703704	0.672414	0.0312899
2911	locus_73020	56	locus_73020_56	0.10502	-0.93054	0.70905	-0.058415	0.2242		10	44	11	47	0.814815	0.810345	0.00446999
3285	locus_82788	224	locus_82788_224	0.10502	-0.93054	0.70905	-0.065059	0.22309		39	47	32	32	0.546512	0.5	0.0465116
3538	locus_98000	248	locus_98000_248	0.10502	-0.93054	0.70905	-0.059721	0.22393		75	21	55	11	0.21875	0.166667	0.0520833
4470	locus_119718	183	locus_119718_183	0.10482	-0.93146	0.71303	0.080428	0.24713		76	0	30	22	0	0.423077	0.423077
5942	locus_149984	166	locus_149984_166	0.10482	-0.93146	0.71303	-0.06548	0.2232		41	27	20	16	0.397059	0.444444	0.0473856
6466	locus_156041	175	locus_156041_175	0.10482	-0.93146	0.71303	-0.074762	0.22227		37	37	26	24	0.5	0.48	0.02
6583	locus_158204	37	locus_158204_37	0.10482	-0.93146	0.71303	-0.062282	0.22408		18	96	13	53	0.842105	0.80303	0.039075
6709	locus_159877	151	locus_159877_151	0.10482	-0.93146	0.71303	-0.042319	0.22652		83	7	52	8	0.0777778	0.133333	0.0555556
7033	locus_169834	234	locus_169834_234	0.10482	-0.93146	0.71303	-0.07474	0.22254		22	76	14	50	0.77551	0.78125	0.0057398
787	locus_18627	244	locus_18627_244	0.10482	-0.93146	0.71303	-0.050945	0.22533		78	22	48	8	0.22	0.142857	0.0771429
1093	locus_26316	66	locus_26316_66	0.10482	-0.93146	0.71303	-0.068013	0.22305		41	63	23	51	0.605769	0.689189	0.08342
1593	locus_34365	120	locus_34365_120	0.10482	-0.93146	0.71303	-0.057142	0.22445		80	24	54	26	0.230769	0.325	0.0942308
1774	locus_40718	60	locus_40718_60	0.10482	-0.93146	0.71303	-0.061625	0.22369		71	21	49	9	0.228261	0.155172	0.0730885
1884	locus_44795	48	locus_44795_48	0.10482	-0.93146	0.71303	-0.069889	0.22295		74	46	51	29	0.383333	0.3625	0.0208333
2046	locus_50997	161	locus_50997_161	0.10482	-0.93146	0.71303	-0.069227	0.22294		27	89	23	57	0.767241	0.7125	0.0547414
128	locus_5749	143	locus_5749_143	0.10482	-0.93146	0.71303	-0.077641	0.22214		47	73	30	48	0.608333	0.615385	0.00705128
159	locus_6304	44	locus_6304_44	0.10482	-0.93146	0.71303	-0.063826	0.22326		29	71	26	48	0.71	0.648649	0.0613514
2614	locus_65365	41	locus_65365_41	0.10482	-0.93146	0.71303	-0.059949	0.22388		59	59	44	30	0.5	0.405405	0.0945946
3245	locus_81416	100	locus_81416_100	0.10482	-0.93146	0.71303	-0.060066	0.22442		54	8	48	6	0.129032	0.111111	0.0179211
279	locus_8567	62	locus_8567_62	0.10482	-0.93146	0.71303	-0.060445	0.22419		32	82	19	57	0.719298	0.75	0.0307018
3647	locus_101176	167	locus_101176_167	0.10462	-0.93239	0.71685	-0.061677	0.22408		91	27	63	17	0.228814	0.2125	0.0163136
3886	locus_107740	70	locus_107740_70	0.10462	-0.93239	0.71685	-0.068343	0.22277		35	25	35	27	0.416667	0.435484	0.0188172
4016	locus_114346	114	locus_114346_114	0.10462	-0.93239	0.71685	-0.073294	0.22245		82	38	50	30	0.316667	0.375	0.0583333
4471	locus_119718	229	locus_119718_229	0.10462	-0.93239	0.71685	0.08469	0.24784		0	76	22	30	1	0.576923	0.423077
4725	locus_125739	164	locus_125739_164	0.10462	-0.93239	0.71685	-0.062005	0.22395		6	24	17	61	0.8	0.782051	0.0179487
555	locus_14995	116	locus_14995_116	0.10462	-0.93239	0.71685	-0.068316	0.22264		75	43	45	33	0.364407	0.423077	0.0586701
6402	locus_155628	159	locus_155628_159	0.10462	-0.93239	0.71685	-0.058424	0.22422		52	58	24	42	0.527273	0.636364	0.109091
6951	locus_166768	7	locus_166768_7	0.10462	-0.93239	0.71685	-0.068355	0.22334		23	65	14	56	0.738636	0.8	0.0613636
1020	locus_24453	119	locus_24453_119	0.10462	-0.93239	0.71685	-0.057553	0.2244		42	18	26	16	0.3	0.380952	0.0809524
58	locus_2836	172	locus_2836_172	0.10462	-0.93239	0.71685	-0.053352	0.22536		52	10	48	8	0.16129	0.142857	0.0184332
1183	locus_29629	23	locus_29629_23	0.10462	-0.93239	0.71685	-0.069483	0.22323		102	14	68	12	0.12069	0.15	0.0293103
1317	locus_31607	277	locus_31607_277	0.10462	-0.93239	0.71685	0.081242	0.24736		106	0	44	26	0	0.371429	0.371429
1453	locus_33694	95	locus_33694_95	0.10462	-0.93239	0.71685	-0.065898	0.22348		19	61	11	35	0.7625	0.76087	0.00163043
1477	locus_33880	52	locus_33880_52	0.10462	-0.93239	0.71685	0.086966	0.24851		0	90	27	39	1	0.590909	0.409091
2150	locus_51797	206	locus_51797_206	0.10462	-0.93239	0.71685	-0.057085	0.22446		44	8	46	8	0.153846	0.148148	0.00569801
3061	locus_76560	276	locus_76560_276	0.10462	-0.93239	0.71685	-0.067169	0.22312		26	44	15	35	0.628571	0.7	0.0714286
3109	locus_77638	263	locus_77638_263	0.10462	-0.93239	0.71685	0.073376	0.24586		63	51	66	0	0.447368	0	0.447368
3659	locus_101353	110	locus_101353_110	0.10442	-0.93332	0.72094	-0.047777	0.22617		109	9	75	5	0.0762712	0.0625	0.0137712
360	locus_10218	255	locus_10218_255	0.10442	-0.93332	0.72094	-0.068672	0.22306		60	54	36	32	0.473684	0.470588	0.00309598
3794	locus_104867	55	locus_104867_55	0.10442	-0.93332	0.72094	-0.066103	0.22374		21	75	16	56	0.78125	0.777778	0.00347222
438	locus_12064	219	locus_12064_219	0.10442	-0.93332	0.72094	-0.062116	0.22362		26	78	24	44	0.75	0.647059	0.102941
4945	locus_127868	187	locus_127868_187	0.10442	-0.93332	0.72094	-0.072139	0.22289		30	88	16	58	0.745763	0.783784	0.0380211
461	locus_12936	238	locus_12936_238	0.10442	-0.93332	0.72094	-0.066156	0.22343		77	25	48	18	0.245098	0.272727	0.0276292
6132	locus_152755	164	locus_152755_164	0.10442	-0.93332	0.72094	-0.057321	0.22471		78	16	55	17	0.170213	0.236111	0.0658983
6142	locus_152798	241	locus_152798_241	0.10442	-0.93332	0.72094	-0.065775	0.22327		47	25	39	21	0.347222	0.35	0.00277778
6432	locus_155828	221	locus_155828_221	0.10442	-0.93332	0.72094	-0.072433	0.22234		40	70	24	48	0.636364	0.666667	0.030303
6749	locus_160206	223	locus_160206_223	0.10442	-0.93332	0.72094	-0.064691	0.22332		32	40	21	23	0.555556	0.522727	0.0328283
7020	locus_169689	22	locus_169689_22	0.10442	-0.93332	0.72094	-0.055148	0.22468		14	58	5	37	0.805556	0.880952	0.0753968
898	locus_21504	248	locus_21504_248	0.10442	-0.93332	0.72094	-0.075519	0.22225		39	69	33	45	0.638889	0.576923	0.0619658
1449	locus_33618	274	locus_33618_274	0.10442	-0.93332	0.72094	-0.05068	0.22518		81	33	65	15	0.289474	0.1875	0.101974
2281	locus_53632	114	locus_53632_114	0.10442	-0.93332	0.72094	-0.07037	0.22247		41	65	25	47	0.613208	0.652778	0.0395702
218	locus_7365	147	locus_7365_147	0.10442	-0.93332	0.72094	-0.061602	0.22377		54	26	30	12	0.325	0.285714	0.0392857
3035	locus_76194	252	locus_76194_252	0.10442	-0.93332	0.72094	-0.070911	0.22277		37	79	30	50	0.681034	0.625	0.0560345
3094	locus_77153	250	locus_77153_250	0.10442	-0.93332	0.72094	-0.074979	0.22205		20	44	18	28	0.6875	0.608696	0.0788043
3286	locus_82788	226	locus_82788_226	0.10442	-0.93332	0.72094	-0.064691	0.22323		47	39	32	32	0.453488	0.5	0.0465116
3451	locus_95693	196	locus_95693_196	0.10442	-0.93332	0.72094	-0.061349	0.22423		99	11	68	10	0.1	0.128205	0.0282051
3905	locus_109418	221	locus_109418_221	0.10422	-0.93425	0.72424	-0.041765	0.22703		8	82	3	43	0.911111	0.934783	0.0236715
390	locus_11164	210	locus_11164_210	0.10422	-0.93425	0.72424	-0.067819	0.22305		72	20	56	10	0.217391	0.151515	0.0658762
4669	locus_124202	191	locus_124202_191	0.10422	-0.93425	0.72424	-0.062891	0.22384		69	19	47	13	0.215909	0.216667	0.000757576
5233	locus_131161	83	locus_131161_83	0.10422	-0.93425	0.72424	-0.070308	0.22284		53	43	35	25	0.447917	0.416667	0.03125
5657	locus_144537	106	locus_144537_106	0.10422	-0.93425	0.72424	-0.064147	0.22355		25	69	23	47	0.734043	0.671429	0.062614
5859	locus_149382	79	locus_149382_79	0.10422	-0.93425	0.72424	-0.044336	0.22578		35	83	13	67	0.70339	0.8375	0.13411
5941	locus_149972	269	locus_149972_269	0.10422	-0.93425	0.72424	-0.072241	0.2226		85	23	54	18	0.212963	0.25	0.037037
6793	locus_160792	25	locus_160792_25	0.10422	-0.93425	0.72424	-0.037352	0.22744		75	7	44	2	0.0853659	0.0434783	0.0418876
600	locus_16452	124	locus_16452_124	0.10422	-0.93425	0.72424	0.076264	0.24609		71	33	1	67	0.317308	0.985294	0.667986
1116	locus_27640	159	locus_27640_159	0.10422	-0.93425	0.72424	-0.073585	0.22236		68	30	45	21	0.306122	0.318182	0.0120594
1229	locus_29868	122	locus_29868_122	0.10422	-0.93425	0.72424	-0.067557	0.22334		20	84	13	61	0.807692	0.824324	0.016632
1344	locus_32038	122	locus_32038_122	0.10422	-0.93425	0.72424	-0.055461	0.22511		101	13	70	6	0.114035	0.0789474	0.0350877
2341	locus_54579	54	locus_54579_54	0.10422	-0.93425	0.72424	-0.069898	0.22299		33	77	26	48	0.7	0.648649	0.0513514
2513	locus_60689	154	locus_60689_154	0.10422	-0.93425	0.72424	-0.065745	0.22331		17	45	15	29	0.725806	0.659091	0.0667155
3133	locus_78834	36	locus_78834_36	0.10422	-0.93425	0.72424	0.083266	0.24762		0	74	28	38	1	0.575758	0.424242
3282	locus_82788	122	locus_82788_122	0.10422	-0.93425	0.72424	-0.071234	0.22255		39	47	32	30	0.546512	0.483871	0.0626407
3957	locus_112429	216	locus_112429_216	0.10402	-0.93518	0.7282	0.076293	0.24594		71	9	4	42	0.1125	0.913043	0.800543
4067	locus_115219	101	locus_115219_101	0.10402	-0.93518	0.7282	-0.051595	0.22548		6	66	2	42	0.916667	0.954545	0.0378788
4513	locus_120855	226	locus_120855_226	0.10402	-0.93518	0.7282	-0.065786	0.22325		42	72	24	52	0.631579	0.684211	0.0526316
4524	locus_120949	202	locus_120949_202	0.10402	-0.93518	0.7282	-0.065484	0.22312		37	31	21	19	0.455882	0.475	0.0191176
5261	locus_131684	12	locus_131684_12	0.10402	-0.93518	0.7282	-0.066681	0.2235		23	73	16	54	0.760417	0.771429	0.0110119
5272	locus_131684	276	locus_131684_276	0.10402	-0.93518	0.7282	-0.068446	0.223		19	77	16	54	0.802083	0.771429	0.0306548
5364	locus_134435	136	locus_134435_136	0.10402	-0.93518	0.7282	-0.058146	0.2243		87	13	41	7	0.13	0.145833	0.0158333
6965	locus_167270	132	locus_167270_132	0.10402	-0.93518	0.7282	-0.055384	0.22468		26	92	12	68	0.779661	0.85	0.070339
941	locus_22764	97	locus_22764_97	0.10402	-0.93518	0.7282	-0.061622	0.22367		20	76	16	48	0.791667	0.75	0.0416667
1123	locus_27640	261	locus_27640_261	0.10402	-0.93518	0.7282	-0.044616	0.22659		92	6	61	5	0.0612245	0.0757576	0.0145331
1480	locus_33886	134	locus_33886_134	0.10402	-0.93518	0.7282	-0.068492	0.22308		27	91	15	57	0.771186	0.791667	0.0204802
1531	locus_34057	95	locus_34057_95	0.10402	-0.93518	0.7282	-0.053503	0.22532		10	80	5	43	0.888889	0.895833	0.00694444
1946	locus_47089	54	locus_47089_54	0.10402	-0.93518	0.7282	-0.055903	0.22445		94	16	68	8	0.145455	0.105263	0.0401914
2158	locus_51818	113	locus_51818_113	0.10402	-0.93518	0.7282	-0.046757	0.2264		105	11	72	6	0.0948276	0.0769231	0.0179045
2587	locus_62497	248	locus_62497_248	0.10402	-0.93518	0.7282	-0.064857	0.22348		94	22	59	15	0.189655	0.202703	0.0130475
190	locus_7279	254	locus_7279_254	0.10402	-0.93518	0.7282	-0.062511	0.22364		75	37	45	31	0.330357	0.407895	0.0775376
226	locus_7642	88	locus_7642_88	0.10402	-0.93518	0.7282	-0.052197	0.22467		39	77	37	33	0.663793	0.471429	0.192365
3176	locus_79457	226	locus_79457_226	0.10402	-0.93518	0.7282	-0.066511	0.22322		25	95	16	64	0.791667	0.8	0.00833333
316	locus_9088	216	locus_9088_216	0.10402	-0.93518	0.7282	-0.07337	0.22252		29	33	24	24	0.532258	0.5	0.0322581
350	locus_9885	111	locus_9885_111	0.10402	-0.93518	0.7282	-0.062248	0.2234		52	48	36	24	0.48	0.4	0.08
4104	locus_116225	219	locus_116225_219	0.10382	-0.93611	0.73199	0.065808	0.24412		0	118	23	57	1	0.7125	0.2875
4237	locus_117558	237	locus_117558_237	0.10382	-0.93611	0.73199	-0.061759	0.22377		15	71	10	60	0.825581	0.857143	0.0315615
4468	locus_119691	257	locus_119691_257	0.10382	-0.93611	0.73199	-0.063548	0.22326		59	15	44	16	0.202703	0.266667	0.063964
4514	locus_120855	237	locus_120855_237	0.10382	-0.93611	0.73199	-0.063133	0.22367		42	72	24	52	0.631579	0.684211	0.0526316
4536	locus_121140	77	locus_121140_77	0.10382	-0.93611	0.73199	-0.064824	0.22379		31	59	22	36	0.655556	0.62069	0.0348659
4751	locus_126205	1	locus_126205_1	0.10382	-0.93611	0.73199	-0.06027	0.22382		86	32	54	28	0.271186	0.341463	0.070277
6032	locus_151224	213	locus_151224_213	0.10382	-0.93611	0.73199	-0.052072	0.2249		95	21	69	7	0.181034	0.0921053	0.0889292
6305	locus_154546	189	locus_154546_189	0.10382	-0.93611	0.73199	-0.053114	0.225		9	105	7	61	0.921053	0.897059	0.0239938
6336	locus_155204	276	locus_155204_276	0.10382	-0.93611	0.73199	-0.061338	0.22382		21	97	17	63	0.822034	0.7875	0.0345339
6543	locus_157551	236	locus_157551_236	0.10382	-0.93611	0.73199	-0.070431	0.22274		52	42	26	30	0.446809	0.535714	0.0889058
6591	locus_158204	239	locus_158204_239	0.10382	-0.93611	0.73199	-0.061027	0.22402		18	96	13	53	0.842105	0.80303	0.039075
6614	locus_158582	195	locus_158582_195	0.10382	-0.93611	0.73199	-0.063894	0.22363		14	50	13	43	0.78125	0.767857	0.0133929
6825	locus_161467	144	locus_161467_144	0.10382	-0.93611	0.73199	-0.053447	0.2253		92	10	52	6	0.0980392	0.103448	0.00540906
6918	locus_166043	100	locus_166043_100	0.10382	-0.93611	0.73199	-0.062623	0.22355		53	45	22	32	0.459184	0.592593	0.133409
2121	locus_51657	37	locus_51657_37	0.10382	-0.93611	0.73199	-0.070278	0.22268		66	40	41	31	0.377358	0.430556	0.0531971
2498	locus_58552	132	locus_58552_132	0.10382	-0.93611	0.73199	-0.0602	0.22421		95	19	63	11	0.166667	0.148649	0.018018
3079	locus_77153	122	locus_77153_122	0.10382	-0.93611	0.73199	-0.066887	0.22322		33	31	24	24	0.484375	0.5	0.015625
3287	locus_82788	230	locus_82788_230	0.10382	-0.93611	0.73199	-0.063912	0.22382		39	47	32	32	0.546512	0.5	0.0465116
3432	locus_94005	278	locus_94005_278	0.10382	-0.93611	0.73199	-0.063975	0.22355		24	86	18	60	0.781818	0.769231	0.0125874
3467	locus_96009	102	locus_96009_102	0.10382	-0.93611	0.73199	-0.04134	0.22705		81	11	67	5	0.119565	0.0694444	0.0501208
4325	locus_118170	44	locus_118170_44	0.10362	-0.93705	0.73526	-0.062709	0.22376		24	96	12	66	0.8	0.846154	0.0461538
4702	locus_125481	155	locus_125481_155	0.10362	-0.93705	0.73526	-0.066735	0.22358		15	99	9	71	0.868421	0.8875	0.0190789
536	locus_13715	163	locus_13715_163	0.10362	-0.93705	0.73526	-0.058992	0.22441		66	6	53	7	0.0833333	0.116667	0.0333333
5617	locus_141834	8	locus_141834_8	0.10362	-0.93705	0.73526	-0.065303	0.22318		29	39	22	38	0.573529	0.633333	0.0598039
6582	locus_158204	36	locus_158204_36	0.10362	-0.93705	0.73526	-0.055075	0.22453		18	96	13	53	0.842105	0.80303	0.039075
6643	locus_159061	234	locus_159061_234	0.10362	-0.93705	0.73526	-0.061092	0.22382		88	32	63	15	0.266667	0.192308	0.074359
716	locus_17478	204	locus_17478_204	0.10362	-0.93705	0.73526	-0.053414	0.22571		94	8	67	5	0.0784314	0.0694444	0.00898693
800	locus_18944	267	locus_18944_267	0.10362	-0.93705	0.73526	-0.06902	0.22314		30	88	24	54	0.745763	0.692308	0.053455
1558	locus_34223	124	locus_34223_124	0.10362	-0.93705	0.73526	-0.060375	0.22428		91	17	60	12	0.157407	0.166667	0.00925926
1870	locus_42991	81	locus_42991_81	0.10362	-0.93705	0.73526	0.081705	0.24733		110	0	14	10	0	0.416667	0.416667
2015	locus_50790	233	locus_50790_233	0.10362	-0.93705	0.73526	-0.060153	0.22396		20	70	19	35	0.777778	0.648148	0.12963
2067	locus_51326	110	locus_51326_110	0.10362	-0.93705	0.73526	-0.0522	0.22514		99	7	64	8	0.0660377	0.111111	0.0450734
2837	locus_71612	250	locus_71612_250	0.10362	-0.93705	0.73526	-0.072374	0.22241		41	47	22	24	0.534091	0.521739	0.0123518
2916	locus_73020	180	locus_73020_180	0.10362	-0.93705	0.73526	-0.052851	0.22492		46	8	47	11	0.148148	0.189655	0.041507
3224	locus_80688	161	locus_80688_161	0.10362	-0.93705	0.73526	-0.069913	0.22299		52	60	38	40	0.535714	0.512821	0.0228938
3278	locus_82316	89	locus_82316_89	0.10362	-0.93705	0.73526	-0.071003	0.22304		95	25	68	14	0.208333	0.170732	0.0376016
3464	locus_96009	30	locus_96009_30	0.10362	-0.93705	0.73526	-0.050068	0.22544		11	81	5	67	0.880435	0.930556	0.0501208
3531	locus_98000	157	locus_98000_157	0.10362	-0.93705	0.73526	-0.07491	0.22206		42	50	29	37	0.543478	0.560606	0.0171278
3847	locus_105529	212	locus_105529_212	0.10342	-0.93798	0.73823	-0.062731	0.22376		65	13	55	15	0.166667	0.214286	0.047619
4008	locus_114300	38	locus_114300_38	0.10342	-0.93798	0.73823	-0.068226	0.22308		49	63	20	38	0.5625	0.655172	0.0926724
5060	locus_128899	39	locus_128899_39	0.10342	-0.93798	0.73823	-0.05614	0.22454		11	75	11	59	0.872093	0.842857	0.0292359
5530	locus_137947	182	locus_137947_182	0.10342	-0.93798	0.73823	-0.035549	0.22772		109	5	71	7	0.0438596	0.0897436	0.0458839
6499	locus_156409	156	locus_156409_156	0.10342	-0.93798	0.73823	-0.049417	0.22499		37	25	37	11	0.403226	0.229167	0.174059
6702	locus_159767	244	locus_159767_244	0.10342	-0.93798	0.73823	-0.054107	0.22511		14	84	7	61	0.857143	0.897059	0.039916
7013	locus_169560	228	locus_169560_228	0.10342	-0.93798	0.73823	-0.069752	0.22266		30	48	28	34	0.615385	0.548387	0.0669975
804	locus_19011	121	locus_19011_121	0.10342	-0.93798	0.73823	-0.065799	0.22346		31	33	29	35	0.515625	0.546875	0.03125
824	locus_19019	194	locus_19019_194	0.10342	-0.93798	0.73823	-0.067033	0.22344		72	22	54	16	0.234043	0.228571	0.00547112
1481	locus_33886	154	locus_33886_154	0.10342	-0.93798	0.73823	-0.062986	0.22385		27	91	15	57	0.771186	0.791667	0.0204802
1883	locus_44795	38	locus_44795_38	0.10342	-0.93798	0.73823	-0.06591	0.22322		64	44	44	28	0.407407	0.388889	0.0185185
2217	locus_52699	260	locus_52699_260	0.10342	-0.93798	0.73823	-0.048863	0.22563		6	78	5	49	0.928571	0.907407	0.021164
2262	locus_53354	199	locus_53354_199	0.10342	-0.93798	0.73823	-0.063756	0.22342		43	21	35	11	0.328125	0.23913	0.0889946
2283	locus_53632	213	locus_53632_213	0.10342	-0.93798	0.73823	-0.073835	0.22236		63	43	40	32	0.40566	0.444444	0.0387841
203	locus_7359	104	locus_7359_104	0.10342	-0.93798	0.73823	-0.059845	0.22413		63	19	59	11	0.231707	0.157143	0.0745645
3048	locus_76560	42	locus_76560_42	0.10342	-0.93798	0.73823	-0.066976	0.22286		44	26	35	15	0.371429	0.3	0.0714286
3252	locus_81416	251	locus_81416_251	0.10342	-0.93798	0.73823	-0.048845	0.22611		4	60	5	49	0.9375	0.907407	0.0300926
3693	locus_101992	74	locus_101992_74	0.10322	-0.93892	0.74193	-0.039156	0.22709		5	73	3	53	0.935897	0.946429	0.0105311
3742	locus_102858	88	locus_102858_88	0.10322	-0.93892	0.74193	-0.066984	0.22301		32	56	17	31	0.636364	0.645833	0.0094697
389	locus_11164	39	locus_11164_39	0.10322	-0.93892	0.74193	-0.057828	0.22442		72	20	56	10	0.217391	0.151515	0.0658762
4461	locus_119691	17	locus_119691_17	0.10322	-0.93892	0.74193	-0.053553	0.22532		62	8	57	5	0.114286	0.0806452	0.0336406
4671	locus_124202	242	locus_124202_242	0.10322	-0.93892	0.74193	-0.062617	0.22387		69	19	45	15	0.215909	0.25	0.0340909
4792	locus_126795	138	locus_126795_138	0.10322	-0.93892	0.74193	-0.045752	0.22653		81	7	45	3	0.0795455	0.0625	0.0170455
5949	locus_150045	73	locus_150045_73	0.10322	-0.93892	0.74193	-0.066301	0.22325		64	40	46	24	0.384615	0.342857	0.0417582
6146	locus_152799	37	locus_152799_37	0.10322	-0.93892	0.74193	-0.047941	0.22592		9	111	7	73	0.925	0.9125	0.0125
6592	locus_158204	247	locus_158204_247	0.10322	-0.93892	0.74193	-0.059668	0.22422		18	96	13	53	0.842105	0.80303	0.039075
585	locus_16175	248	locus_16175_248	0.10322	-0.93892	0.74193	-0.038756	0.22687		63	5	46	4	0.0735294	0.08	0.00647059
818	locus_19019	50	locus_19019_50	0.10322	-0.93892	0.74193	-0.064709	0.22351		72	22	55	15	0.234043	0.214286	0.0197568
4	locus_225	258	locus_225_258	0.10322	-0.93892	0.74193	-0.064254	0.22338		72	28	48	24	0.28	0.333333	0.0533333
1158	locus_29262	107	locus_29262_107	0.10322	-0.93892	0.74193	-0.045834	0.22624		6	50	3	49	0.892857	0.942308	0.0494505
2037	locus_50879	161	locus_50879_161	0.10322	-0.93892	0.74193	-0.074065	0.22231		50	44	39	31	0.468085	0.442857	0.025228
2061	locus_51216	142	locus_51216_142	0.10322	-0.93892	0.74193	-0.062776	0.22372		18	94	12	70	0.839286	0.853659	0.0143728
2941	locus_73332	270	locus_73332_270	0.10322	-0.93892	0.74193	-0.055513	0.22476		18	64	7	33	0.780488	0.825	0.0445122
197	locus_7359	2	locus_7359_2	0.10322	-0.93892	0.74193	-0.059992	0.22451		9	71	7	63	0.8875	0.9	0.0125
208	locus_7359	232	locus_7359_232	0.10322	-0.93892	0.74193	-0.065447	0.22301		30	52	20	48	0.634146	0.705882	0.071736
3051	locus_76560	67	locus_76560_67	0.10322	-0.93892	0.74193	-0.067087	0.22298		44	26	33	15	0.371429	0.3125	0.0589286
3279	locus_82788	54	locus_82788_54	0.10322	-0.93892	0.74193	-0.064718	0.22321		47	39	32	32	0.453488	0.5	0.0465116
3313	locus_84748	58	locus_84748_58	0.10322	-0.93892	0.74193	-0.05536	0.22477		83	37	48	32	0.308333	0.4	0.0916667
3409	locus_91274	68	locus_91274_68	0.10322	-0.93892	0.74193	-0.051356	0.22561		7	59	5	55	0.893939	0.916667	0.0227273
356	locus_10218	58	locus_10218_58	0.10302	-0.93986	0.7467	-0.055243	0.22424		58	52	43	23	0.472727	0.348485	0.124242
367	locus_10537	275	locus_10537_275	0.10302	-0.93986	0.7467	-0.069525	0.22268		30	38	18	32	0.558824	0.64	0.0811765
4510	locus_120855	158	locus_120855_158	0.10302	-0.93986	0.7467	-0.057466	0.22468		103	11	67	9	0.0964912	0.118421	0.0219298
4615	locus_122381	222	locus_122381_222	0.10302	-0.93986	0.7467	-0.070492	0.22257		47	15	38	16	0.241935	0.296296	0.0543608
5780	locus_148896	12	locus_148896_12	0.10302	-0.93986	0.7467	-0.047378	0.22599		12	104	5	73	0.896552	0.935897	0.0393457
5839	locus_149287	112	locus_149287_112	0.10302	-0.93986	0.7467	0.070253	0.24478		3	107	8	2	0.972727	0.2	0.772727
6248	locus_154004	62	locus_154004_62	0.10302	-0.93986	0.7467	-0.072574	0.2227		28	70	20	56	0.714286	0.736842	0.0225564
6455	locus_156011	93	locus_156011_93	0.10302	-0.93986	0.7467	-0.051078	0.2254		9	49	7	47	0.844828	0.87037	0.0255428
6520	locus_157079	167	locus_157079_167	0.10302	-0.93986	0.7467	-0.06312	0.22352		40	8	64	10	0.166667	0.135135	0.0315315
6594	locus_158204	268	locus_158204_268	0.10302	-0.93986	0.7467	-0.061359	0.22398		18	96	13	53	0.842105	0.80303	0.039075
6595	locus_158239	165	locus_158239_165	0.10302	-0.93986	0.7467	0.055845	0.24243		38	78	0	80	0.672414	1	0.327586
6624	locus_158686	249	locus_158686_249	0.10302	-0.93986	0.7467	-0.057608	0.22436		62	58	51	29	0.483333	0.3625	0.120833
6850	locus_162720	43	locus_162720_43	0.10302	-0.93986	0.7467	-0.051217	0.22501		12	106	13	69	0.898305	0.841463	0.0568417
6874	locus_163969	101	locus_163969_101	0.10302	-0.93986	0.7467	-0.06634	0.22313		51	63	41	33	0.552632	0.445946	0.106686
6961	locus_167195	232	locus_167195_232	0.10302	-0.93986	0.7467	-0.068288	0.22334		18	102	12	68	0.85	0.85	0
6982	locus_169339	75	locus_169339_75	0.10302	-0.93986	0.7467	0.075263	0.24609		72	48	80	0	0.4	0	0.4
1119	locus_27640	198	locus_27640_198	0.10302	-0.93986	0.7467	-0.074142	0.22243		29	69	20	46	0.704082	0.69697	0.00711194
1328	locus_31800	210	locus_31800_210	0.10302	-0.93986	0.7467	-0.074513	0.22228		61	49	39	37	0.445455	0.486842	0.0413876
1550	locus_34126	3	locus_34126_3	0.10302	-0.93986	0.7467	-0.04971	0.22581		9	109	7	71	0.923729	0.910256	0.0134724
1641	locus_34867	2	locus_34867_2	0.10302	-0.93986	0.7467	-0.065158	0.22339		61	59	42	34	0.491667	0.447368	0.0442982
2033	locus_50879	124	locus_50879_124	0.10302	-0.93986	0.7467	-0.070003	0.22276		48	48	35	35	0.5	0.5	0
2050	locus_51054	71	locus_51054_71	0.10302	-0.93986	0.7467	-0.057278	0.22449		31	47	22	22	0.602564	0.5	0.102564
2192	locus_52438	231	locus_52438_231	0.10302	-0.93986	0.7467	-0.06128	0.22399		18	62	11	39	0.775	0.78	0.005
2278	locus_53632	24	locus_53632_24	0.10302	-0.93986	0.7467	-0.060849	0.22413		27	81	21	51	0.75	0.708333	0.0416667
2452	locus_57715	170	locus_57715_170	0.10302	-0.93986	0.7467	0.070404	0.24465		77	1	16	32	0.0128205	0.666667	0.653846
133	locus_5799	119	locus_5799_119	0.10302	-0.93986	0.7467	-0.052888	0.22532		101	17	74	6	0.144068	0.075	0.0690678
2478	locus_58123	234	locus_58123_234	0.10302	-0.93986	0.7467	-0.044418	0.22628		6	102	5	73	0.944444	0.935897	0.00854701
2720	locus_67744	106	locus_67744_106	0.10302	-0.93986	0.7467	-0.070264	0.22307		96	18	65	13	0.157895	0.166667	0.00877193
3010	locus_75412	96	locus_75412_96	0.10302	-0.93986	0.7467	-0.054548	0.22505		85	13	44	8	0.132653	0.153846	0.0211931
3501	locus_97323	118	locus_97323_118	0.10302	-0.93986	0.7467	-0.073817	0.22209		34	50	24	34	0.595238	0.586207	0.0090312
3680	locus_101638	98	locus_101638_98	0.10282	-0.9408	0.75134	-0.062721	0.22343		45	53	35	25	0.540816	0.416667	0.12415
3909	locus_109946	116	locus_109946_116	0.10282	-0.9408	0.75134	-0.042795	0.22654		8	106	10	70	0.929825	0.875	0.0548246
4022	locus_114416	209	locus_114416_209	0.10282	-0.9408	0.75134	-0.073788	0.22267		42	72	26	46	0.631579	0.638889	0.00730994
4133	locus_116371	242	locus_116371_242	0.10282	-0.9408	0.75134	-0.051281	0.22493		14	52	7	55	0.787879	0.887097	0.099218
4396	locus_118655	98	locus_118655_98	0.10282	-0.9408	0.75134	-0.070072	0.223		96	24	61	19	0.2	0.2375	0.0375
4549	locus_121437	70	locus_121437_70	0.10282	-0.9408	0.75134	-0.065726	0.22328		32	80	27	49	0.714286	0.644737	0.0695489
4586	locus_122078	3	locus_122078_3	0.10282	-0.9408	0.75134	-0.063108	0.22358		44	50	23	33	0.531915	0.589286	0.0573708
4735	locus_125847	180	locus_125847_180	0.10282	-0.9408	0.75134	-0.055585	0.22454		85	13	45	7	0.132653	0.134615	0.00196232
5057	locus_128822	168	locus_128822_168	0.10282	-0.9408	0.75134	-0.069076	0.22278		24	86	20	56	0.781818	0.736842	0.0449761
5435	locus_136632	2	locus_136632_2	0.10282	-0.9408	0.75134	-0.064188	0.22364		75	23	41	13	0.234694	0.240741	0.00604686
5825	locus_149106	40	locus_149106_40	0.10282	-0.9408	0.75134	-0.061322	0.2235		44	56	31	29	0.56	0.483333	0.0766667
6406	locus_155628	247	locus_155628_247	0.10282	-0.9408	0.75134	-0.066014	0.22323		57	53	26	40	0.481818	0.606061	0.124242
6580	locus_158204	18	locus_158204_18	0.10282	-0.9408	0.75134	-0.059339	0.22426		96	18	53	13	0.157895	0.19697	0.039075
7049	locus_170167	170	locus_170167_170	0.10282	-0.9408	0.75134	-0.052944	0.22531		11	109	10	70	0.908333	0.875	0.0333333
1079	locus_25789	200	locus_25789_200	0.10282	-0.9408	0.75134	-0.05256	0.22514		29	87	11	53	0.75	0.828125	0.078125
57	locus_2836	148	locus_2836_148	0.10282	-0.9408	0.75134	-0.062657	0.22368		48	14	40	16	0.225806	0.285714	0.0599078
1394	locus_32903	92	locus_32903_92	0.10282	-0.9408	0.75134	-0.070254	0.22248		62	14	46	14	0.184211	0.233333	0.0491228
1602	locus_34407	76	locus_34407_76	0.10282	-0.9408	0.75134	-0.05741	0.2249		13	83	10	68	0.864583	0.871795	0.00721154
1680	locus_36645	81	locus_36645_81	0.10282	-0.9408	0.75134	-0.061312	0.2241		95	11	68	8	0.103774	0.105263	0.00148957
1920	locus_46886	65	locus_46886_65	0.10282	-0.9408	0.75134	-0.064598	0.22318		16	52	12	38	0.764706	0.76	0.00470588
2216	locus_52699	241	locus_52699_241	0.10282	-0.9408	0.75134	-0.053154	0.22548		6	78	5	49	0.928571	0.907407	0.021164
2323	locus_54324	115	locus_54324_115	0.10282	-0.9408	0.75134	-0.071596	0.22263		60	30	38	24	0.333333	0.387097	0.0537634
2475	locus_58123	171	locus_58123_171	0.10282	-0.9408	0.75134	-0.06951	0.22284		68	40	47	31	0.37037	0.397436	0.0270655
2625	locus_65376	210	locus_65376_210	0.10282	-0.9408	0.75134	-0.07721	0.22188		48	68	28	46	0.586207	0.621622	0.0354147
2679	locus_66820	120	locus_66820_120	0.10282	-0.9408	0.75134	-0.066292	0.22334		42	66	21	47	0.611111	0.691176	0.0800654
2912	locus_73020	101	locus_73020_101	0.10282	-0.9408	0.75134	-0.074274	0.22224		22	32	27	31	0.592593	0.534483	0.0581098
2921	locus_73133	21	locus_73133_21	0.10282	-0.9408	0.75134	0.072067	0.24498		95	1	25	45	0.0104167	0.642857	0.63244
220	locus_7365	185	locus_7365_185	0.10282	-0.9408	0.75134	-0.062894	0.22381		26	54	12	30	0.675	0.714286	0.0392857
3120	locus_78473	48	locus_78473_48	0.10282	-0.9408	0.75134	-0.058927	0.22384		76	38	58	16	0.333333	0.216216	0.117117
3219	locus_80688	22	locus_80688_22	0.10282	-0.9408	0.75134	-0.055001	0.22483		20	92	18	60	0.821429	0.769231	0.0521978
3469	locus_96009	148	locus_96009_148	0.10282	-0.9408	0.75134	-0.0434	0.2266		11	81	5	67	0.880435	0.930556	0.0501208
3643	locus_101045	273	locus_101045_273	0.10262	-0.94174	0.75503	-0.061915	0.22364		34	78	28	52	0.696429	0.65	0.0464286
376	locus_10944	57	locus_10944_57	0.10262	-0.94174	0.75503	-0.066026	0.22315		63	57	47	33	0.475	0.4125	0.0625
4068	locus_115219	106	locus_115219_106	0.10262	-0.94174	0.75503	-0.061532	0.22369		22	50	18	26	0.694444	0.590909	0.103535
4686	locus_124673	188	locus_124673_188	0.10262	-0.94174	0.75503	-0.058122	0.22446		84	18	62	10	0.176471	0.138889	0.0375817
5147	locus_129845	66	locus_129845_66	0.10262	-0.94174	0.75503	-0.061401	0.22403		90	26	61	21	0.224138	0.256098	0.0319596
5236	locus_131266	113	locus_131266_113	0.10262	-0.94174	0.75503	-0.06696	0.22316		83	35	58	18	0.29661	0.236842	0.0597681
5436	locus_136632	103	locus_136632_103	0.10262	-0.94174	0.75503	-0.058902	0.22406		31	67	16	38	0.683673	0.703704	0.0200302
5438	locus_136833	246	locus_136833_246	0.10262	-0.94174	0.75503	0.077286	0.24609		1	113	47	29	0.991228	0.381579	0.609649
5543	locus_138197	105	locus_138197_105	0.10262	-0.94174	0.75503	-0.061188	0.22363		39	35	18	24	0.472973	0.571429	0.0984556
5796	locus_148938	238	locus_148938_238	0.10262	-0.94174	0.75503	-0.067425	0.22274		47	49	30	36	0.510417	0.545455	0.0350379
5829	locus_149106	244	locus_149106_244	0.10262	-0.94174	0.75503	-0.066563	0.22338		73	27	44	16	0.27	0.266667	0.00333333
5885	locus_149460	144	locus_149460_144	0.10262	-0.94174	0.75503	-0.067462	0.22321		75	37	52	26	0.330357	0.333333	0.00297619
6043	locus_151892	155	locus_151892_155	0.10262	-0.94174	0.75503	-0.072537	0.22233		50	38	26	24	0.431818	0.48	0.0481818
6082	locus_152299	11	locus_152299_11	0.10262	-0.94174	0.75503	-0.059832	0.22455		105	13	72	10	0.110169	0.121951	0.0117817
6671	locus_159285	75	locus_159285_75	0.10262	-0.94174	0.75503	-0.065975	0.22315		54	22	42	12	0.289474	0.222222	0.0672515
6672	locus_159285	83	locus_159285_83	0.10262	-0.94174	0.75503	-0.066213	0.22318		45	31	31	23	0.407895	0.425926	0.0180312
1091	locus_26316	40	locus_26316_40	0.10262	-0.94174	0.75503	-0.064346	0.2233		41	63	23	51	0.605769	0.689189	0.08342
3026	locus_76116	180	locus_76116_180	0.10262	-0.94174	0.75503	-0.065503	0.22344		68	20	57	15	0.227273	0.208333	0.0189394
3281	locus_82788	79	locus_82788_79	0.10262	-0.94174	0.75503	-0.065134	0.22326		37	47	36	28	0.559524	0.4375	0.122024
308	locus_9088	32	locus_9088_32	0.10262	-0.94174	0.75503	-0.063578	0.22347		17	45	16	32	0.725806	0.666667	0.0591398
3426	locus_92945	259	locus_92945_259	0.10262	-0.94174	0.75503	-0.042569	0.22613		73	13	53	5	0.151163	0.0862069	0.0649559
3430	locus_94005	15	locus_94005_15	0.10262	-0.94174	0.75503	-0.048319	0.22559		90	20	70	8	0.181818	0.102564	0.0792541
3555	locus_98554	263	locus_98554_263	0.10262	-0.94174	0.75503	-0.061449	0.22397		24	72	14	40	0.75	0.740741	0.00925926
349	locus_9885	110	locus_9885_110	0.10262	-0.94174	0.75503	-0.055739	0.22443		16	84	14	50	0.84	0.78125	0.05875
3593	locus_99534	164	locus_99534_164	0.10262	-0.94174	0.75503	-0.0599	0.22419		84	16	50	12	0.16	0.193548	0.0335484
3596	locus_99534	226	locus_99534_226	0.10262	-0.94174	0.75503	-0.06624	0.22313		49	51	31	31	0.51	0.5	0.01
4505	locus_120765	146	locus_120765_146	0.10242	-0.94269	0.7568	-0.068672	0.22306		34	38	25	31	0.527778	0.553571	0.0257937
5626	locus_143130	173	locus_143130_173	0.10242	-0.94269	0.7568	-0.054621	0.22496		13	105	8	72	0.889831	0.9	0.0101695
5718	locus_147420	33	locus_147420_33	0.10242	-0.94269	0.7568	-0.069275	0.22288		51	65	36	38	0.560345	0.513514	0.0468313
6585	locus_158204	63	locus_158204_63	0.10242	-0.94269	0.7568	-0.066577	0.22345		18	96	13	53	0.842105	0.80303	0.039075
23	locus_1595	46	locus_1595_46	0.10242	-0.94269	0.7568	-0.040339	0.22711		94	10	73	7	0.0961538	0.0875	0.00865385
627	locus_16751	124	locus_16751_124	0.10242	-0.94269	0.7568	-0.069308	0.22277		68	20	44	14	0.227273	0.241379	0.0141066
1547	locus_34087	4	locus_34087_4	0.10242	-0.94269	0.7568	-0.055088	0.22558		86	6	62	4	0.0652174	0.0606061	0.00461133
1886	locus_44795	113	locus_44795_113	0.10242	-0.94269	0.7568	-0.062	0.22415		77	43	56	24	0.358333	0.3	0.0583333
2563	locus_61698	195	locus_61698_195	0.10242	-0.94269	0.7568	-0.055218	0.22445		25	63	17	57	0.715909	0.77027	0.0543612
2601	locus_63450	22	locus_63450_22	0.10242	-0.94269	0.7568	-0.043376	0.22668		108	8	74	4	0.0689655	0.0512821	0.0176835
3168	locus_79257	170	locus_79257_170	0.10242	-0.94269	0.7568	-0.062042	0.22389		84	20	66	12	0.192308	0.153846	0.0384615
280	locus_8567	63	locus_8567_63	0.10242	-0.94269	0.7568	-0.060531	0.22385		86	28	49	25	0.245614	0.337838	0.0922238
3420	locus_92945	137	locus_92945_137	0.10242	-0.94269	0.7568	-0.061777	0.22389		69	17	45	11	0.197674	0.196429	0.00124585
3669	locus_101419	191	locus_101419_191	0.10222	-0.94363	0.76023	-0.064791	0.22336		37	81	20	60	0.686441	0.75	0.0635593
3829	locus_105152	26	locus_105152_26	0.10222	-0.94363	0.76023	-0.058708	0.22378		26	56	8	30	0.682927	0.789474	0.106547
3903	locus_109418	59	locus_109418_59	0.10222	-0.94363	0.76023	-0.057531	0.22444		80	12	39	7	0.130435	0.152174	0.0217391
4272	locus_117836	14	locus_117836_14	0.10222	-0.94363	0.76023	-0.064516	0.2231		65	53	46	30	0.449153	0.394737	0.0544157
4633	locus_122744	160	locus_122744_160	0.10222	-0.94363	0.76023	0.028959	0.23786		109	11	82	0	0.0916667	0	0.0916667
4759	locus_126374	128	locus_126374_128	0.10222	-0.94363	0.76023	-0.069193	0.2225		56	28	32	14	0.333333	0.304348	0.0289855
5344	locus_133831	44	locus_133831_44	0.10222	-0.94363	0.76023	-0.058909	0.2241		20	84	18	52	0.807692	0.742857	0.0648352
5414	locus_136277	35	locus_136277_35	0.10222	-0.94363	0.76023	-0.054024	0.22504		4	74	4	56	0.948718	0.933333	0.0153846
5827	locus_149106	195	locus_149106_195	0.10222	-0.94363	0.76023	-0.061119	0.22364		46	56	21	41	0.54902	0.66129	0.112271
6233	locus_153916	17	locus_153916_17	0.10222	-0.94363	0.76023	-0.073315	0.22197		23	37	26	38	0.616667	0.59375	0.0229167
6387	locus_155459	2	locus_155459_2	0.10222	-0.94363	0.76023	-0.060708	0.22378		59	41	53	23	0.41	0.302632	0.107368
6674	locus_159285	97	locus_159285_97	0.10222	-0.94363	0.76023	-0.06779	0.2229		32	44	23	31	0.578947	0.574074	0.00487329
6963	locus_167195	247	locus_167195_247	0.10222	-0.94363	0.76023	-0.067017	0.22344		102	18	68	12	0.15	0.15	0
843	locus_19285	216	locus_19285_216	0.10222	-0.94363	0.76023	-0.052939	0.22517		11	103	7	67	0.903509	0.905405	0.00189663
1110	locus_27640	84	locus_27640_84	0.10222	-0.94363	0.76023	-0.058202	0.22417		32	66	26	40	0.673469	0.606061	0.0674088
1111	locus_27640	90	locus_27640_90	0.10222	-0.94363	0.76023	-0.070506	0.22263		66	32	40	26	0.326531	0.393939	0.0674088
1139	locus_28418	237	locus_28418_237	0.10222	-0.94363	0.76023	-0.062941	0.22393		110	10	70	8	0.0833333	0.102564	0.0192308
67	locus_3053	16	locus_3053_16	0.10222	-0.94363	0.76023	-0.067493	0.22303		78	38	53	21	0.327586	0.283784	0.0438024
2371	locus_55648	188	locus_55648_188	0.10222	-0.94363	0.76023	-0.045571	0.2261		37	5	61	5	0.119048	0.0757576	0.04329
2394	locus_57213	7	locus_57213_7	0.10222	-0.94363	0.76023	-0.055167	0.22448		21	49	20	28	0.7	0.583333	0.116667
2775	locus_70739	177	locus_70739_177	0.10222	-0.94363	0.76023	-0.062561	0.22341		34	58	18	52	0.630435	0.742857	0.112422
3301	locus_83349	80	locus_83349_80	0.10222	-0.94363	0.76023	-0.053651	0.225		85	19	62	8	0.182692	0.114286	0.0684066
3424	locus_92945	257	locus_92945_257	0.10222	-0.94363	0.76023	-0.071484	0.22226		57	29	40	18	0.337209	0.310345	0.0268645
3514	locus_97513	256	locus_97513_256	0.10222	-0.94363	0.76023	-0.042831	0.22631		6	114	6	76	0.95	0.926829	0.0231707
3528	locus_98000	75	locus_98000_75	0.10222	-0.94363	0.76023	-0.059551	0.22431		18	78	15	51	0.8125	0.772727	0.0397727
3599	locus_99534	282	locus_99534_282	0.10222	-0.94363	0.76023	-0.066513	0.22334		28	72	13	49	0.72	0.790323	0.0703226
391	locus_11211	127	locus_11211_127	0.10202	-0.94458	0.76435	-0.048764	0.22583		80	8	47	5	0.0909091	0.0961538	0.00524476
3958	locus_112591	15	locus_112591_15	0.10202	-0.94458	0.76435	-0.061379	0.22374		32	68	26	38	0.68	0.59375	0.08625
4251	locus_117655	134	locus_117655_134	0.10202	-0.94458	0.76435	-0.069153	0.22275		40	78	28	50	0.661017	0.641026	0.0199913
4443	locus_119273	139	locus_119273_139	0.10202	-0.94458	0.76435	-0.051522	0.22513		85	11	55	11	0.114583	0.166667	0.0520833
436	locus_11950	130	locus_11950_130	0.10202	-0.94458	0.76435	-0.07022	0.22262		64	14	36	8	0.179487	0.181818	0.002331
4593	locus_122301	4	locus_122301_4	0.10202	-0.94458	0.76435	-0.063593	0.22356		32	72	22	46	0.692308	0.676471	0.0158371
4701	locus_125481	99	locus_125481_99	0.10202	-0.94458	0.76435	-0.060812	0.22436		15	99	9	71	0.868421	0.8875	0.0190789
5629	locus_143386	64	locus_143386_64	0.10202	-0.94458	0.76435	0.07128	0.2452		110	0	45	25	0	0.357143	0.357143
5633	locus_143768	87	locus_143768_87	0.10202	-0.94458	0.76435	-0.069977	0.22267		37	43	36	28	0.5375	0.4375	0.1
6112	locus_152540	180	locus_152540_180	0.10202	-0.94458	0.76435	-0.05168	0.22521		7	69	9	61	0.907895	0.871429	0.0364662
6311	locus_154585	255	locus_154585_255	0.10202	-0.94458	0.76435	-0.062034	0.22358		22	62	11	47	0.738095	0.810345	0.0722496
6457	locus_156011	119	locus_156011_119	0.10202	-0.94458	0.76435	-0.047835	0.22567		7	51	5	49	0.87931	0.907407	0.0280971
6509	locus_156681	200	locus_156681_200	0.10202	-0.94458	0.76435	-0.065751	0.22324		15	103	10	70	0.872881	0.875	0.00211864
6562	locus_157799	102	locus_157799_102	0.10202	-0.94458	0.76435	0.072163	0.2449		4	104	57	15	0.962963	0.208333	0.75463
595	locus_16230	255	locus_16230_255	0.10202	-0.94458	0.76435	-0.055024	0.2249		11	103	7	65	0.903509	0.902778	0.000730994
825	locus_19019	195	locus_19019_195	0.10202	-0.94458	0.76435	-0.055136	0.22496		72	22	55	15	0.234043	0.214286	0.0197568
925	locus_22519	102	locus_22519_102	0.10202	-0.94458	0.76435	-0.065586	0.22322		63	37	50	24	0.37	0.324324	0.0456757
986	locus_24039	65	locus_24039_65	0.10202	-0.94458	0.76435	-0.067116	0.22321		22	62	12	42	0.738095	0.777778	0.0396825
1124	locus_27640	271	locus_27640_271	0.10202	-0.94458	0.76435	-0.052799	0.22461		62	36	33	33	0.367347	0.5	0.132653
1226	locus_29868	57	locus_29868_57	0.10202	-0.94458	0.76435	-0.064226	0.22356		84	20	61	13	0.192308	0.175676	0.016632
1230	locus_29868	152	locus_29868_152	0.10202	-0.94458	0.76435	-0.064222	0.2238		20	84	13	61	0.807692	0.824324	0.016632
1231	locus_29868	161	locus_29868_161	0.10202	-0.94458	0.76435	-0.066176	0.22357		84	20	61	13	0.192308	0.175676	0.016632
1331	locus_31889	34	locus_31889_34	0.10202	-0.94458	0.76435	-0.056582	0.22486		77	15	53	11	0.163043	0.171875	0.00883152
1703	locus_37984	237	locus_37984_237	0.10202	-0.94458	0.76435	-0.062443	0.22356		21	91	19	63	0.8125	0.768293	0.0442073
1721	locus_38755	231	locus_38755_231	0.10202	-0.94458	0.76435	-0.071458	0.22262		78	28	50	22	0.264151	0.305556	0.0414046
1807	locus_41768	136	locus_41768_136	0.10202	-0.94458	0.76435	-0.068286	0.22273		44	24	25	19	0.352941	0.431818	0.078877
2260	locus_53354	87	locus_53354_87	0.10202	-0.94458	0.76435	-0.067261	0.22285		18	46	15	31	0.71875	0.673913	0.044837
2288	locus_53763	17	locus_53763_17	0.10202	-0.94458	0.76435	-0.055415	0.22425		30	88	30	52	0.745763	0.634146	0.111616
2396	locus_57213	53	locus_57213_53	0.10202	-0.94458	0.76435	-0.060672	0.22374		58	14	40	8	0.194444	0.166667	0.0277778
2541	locus_61172	77	locus_61172_77	0.10202	-0.94458	0.76435	-0.073221	0.22265		33	69	22	44	0.676471	0.666667	0.00980392
2801	locus_71274	54	locus_71274_54	0.10202	-0.94458	0.76435	0.076846	0.24606		10	66	30	2	0.868421	0.0625	0.805921
3053	locus_76560	72	locus_76560_72	0.10202	-0.94458	0.76435	-0.066347	0.22334		26	44	15	35	0.628571	0.7	0.0714286
3519	locus_97642	223	locus_97642_223	0.10202	-0.94458	0.76435	-0.063451	0.22368		16	78	12	46	0.829787	0.793103	0.0366838
3868	locus_107387	1	locus_107387_1	0.10182	-0.94553	0.76812	-0.060618	0.22423		85	15	53	11	0.15	0.171875	0.021875
4307	locus_118017	110	locus_118017_110	0.10182	-0.94553	0.76812	-0.069698	0.22305		50	58	36	38	0.537037	0.513514	0.0235235
4464	locus_119691	74	locus_119691_74	0.10182	-0.94553	0.76812	-0.075531	0.22208		32	38	27	33	0.542857	0.55	0.00714286
4683	locus_124673	87	locus_124673_87	0.10182	-0.94553	0.76812	-0.059061	0.22428		88	14	62	10	0.137255	0.138889	0.00163399
4954	locus_127890	65	locus_127890_65	0.10182	-0.94553	0.76812	-0.061701	0.2236		80	36	59	15	0.310345	0.202703	0.107642
5160	locus_129936	106	locus_129936_106	0.10182	-0.94553	0.76812	-0.058775	0.22459		16	82	13	49	0.836735	0.790323	0.0464121
5257	locus_131661	99	locus_131661_99	0.10182	-0.94553	0.76812	-0.068421	0.22282		33	43	23	23	0.565789	0.5	0.0657895
511	locus_13271	173	locus_13271_173	0.10182	-0.94553	0.76812	-0.070565	0.22289		21	65	14	38	0.755814	0.730769	0.0250447
5704	locus_147352	73	locus_147352_73	0.10182	-0.94553	0.76812	-0.066528	0.22336		53	35	47	23	0.397727	0.328571	0.0691558
5861	locus_149382	106	locus_149382_106	0.10182	-0.94553	0.76812	-0.051065	0.22518		35	83	13	67	0.70339	0.8375	0.13411
5913	locus_149727	48	locus_149727_48	0.10182	-0.94553	0.76812	-0.050939	0.22488		23	97	21	53	0.808333	0.716216	0.0921171
6446	locus_155931	248	locus_155931_248	0.10182	-0.94553	0.76812	-0.045662	0.22582		23	81	6	52	0.778846	0.896552	0.117706
6646	locus_159118	163	locus_159118_163	0.10182	-0.94553	0.76812	-0.054571	0.225		72	36	57	17	0.333333	0.22973	0.103604
6776	locus_160604	128	locus_160604_128	0.10182	-0.94553	0.76812	-0.056841	0.22428		47	15	39	21	0.241935	0.35	0.108065
602	locus_16452	169	locus_16452_169	0.10182	-0.94553	0.76812	0.073515	0.24547		71	33	1	67	0.317308	0.985294	0.667986
6939	locus_166602	71	locus_166602_71	0.10182	-0.94553	0.76812	-0.06478	0.22356		13	87	10	48	0.87	0.827586	0.0424138
6962	locus_167195	233	locus_167195_233	0.10182	-0.94553	0.76812	-0.054757	0.22518		18	102	12	68	0.85	0.85	0
35	locus_2217	56	locus_2217_56	0.10182	-0.94553	0.76812	-0.045586	0.22629		113	7	71	9	0.0583333	0.1125	0.0541667
942	locus_22764	99	locus_22764_99	0.10182	-0.94553	0.76812	-0.057876	0.22441		20	78	10	54	0.795918	0.84375	0.0478316
1388	locus_32903	41	locus_32903_41	0.10182	-0.94553	0.76812	-0.045459	0.22603		4	72	5	55	0.947368	0.916667	0.0307018
1582	locus_34358	174	locus_34358_174	0.10182	-0.94553	0.76812	-0.06637	0.22327		32	62	19	37	0.659574	0.660714	0.00113982
1905	locus_45588	196	locus_45588_196	0.10182	-0.94553	0.76812	-0.064908	0.22348		59	15	45	11	0.202703	0.196429	0.00627413
2147	locus_51797	119	locus_51797_119	0.10182	-0.94553	0.76812	-0.061631	0.22387		18	34	19	35	0.653846	0.648148	0.00569801
137	locus_5818	132	locus_5818_132	0.10182	-0.94553	0.76812	-0.041628	0.2269		5	91	6	60	0.947917	0.909091	0.0388258
177	locus_6822	99	locus_6822_99	0.10182	-0.94553	0.76812	-0.064565	0.22318		38	82	30	50	0.683333	0.625	0.0583333
181	locus_6966	92	locus_6966_92	0.10182	-0.94553	0.76812	-0.069494	0.22294		42	38	42	32	0.475	0.432432	0.0425676
204	locus_7359	153	locus_7359_153	0.10182	-0.94553	0.76812	-0.055441	0.22486		71	9	61	9	0.1125	0.128571	0.0160714
3089	locus_77153	174	locus_77153_174	0.10182	-0.94553	0.76812	-0.046408	0.22558		5	59	6	40	0.921875	0.869565	0.0523098
3225	locus_80688	259	locus_80688_259	0.10182	-0.94553	0.76812	-0.061809	0.22386		13	99	13	65	0.883929	0.833333	0.0505952
3230	locus_81059	156	locus_81059_156	0.10182	-0.94553	0.76812	0.079835	0.24719		110	0	12	8	0	0.4	0.4
273	locus_8510	14	locus_8510_14	0.10182	-0.94553	0.76812	-0.054346	0.22423		41	71	39	39	0.633929	0.5	0.133929
311	locus_9088	79	locus_9088_79	0.10182	-0.94553	0.76812	-0.070587	0.22251		18	44	16	32	0.709677	0.666667	0.0430108
3807	locus_104953	29	locus_104953_29	0.10162	-0.94648	0.77169	0.072592	0.24569		30	40	0	46	0.571429	1	0.428571
3848	locus_105529	242	locus_105529_242	0.10162	-0.94648	0.77169	-0.052197	0.22495		65	13	55	15	0.166667	0.214286	0.047619
3885	locus_107740	65	locus_107740_65	0.10162	-0.94648	0.77169	-0.064728	0.22331		50	12	47	17	0.193548	0.265625	0.0720766
3901	locus_109418	20	locus_109418_20	0.10162	-0.94648	0.77169	-0.042647	0.22679		85	7	43	3	0.076087	0.0652174	0.0108696
4522	locus_120949	22	locus_120949_22	0.10162	-0.94648	0.77169	-0.058285	0.22428		10	58	8	32	0.852941	0.8	0.0529412
4578	locus_121952	188	locus_121952_188	0.10162	-0.94648	0.77169	-0.061846	0.22366		32	74	29	43	0.698113	0.597222	0.100891
4579	locus_121952	209	locus_121952_209	0.10162	-0.94648	0.77169	-0.05943	0.22395		70	36	51	21	0.339623	0.291667	0.047956
4664	locus_124098	208	locus_124098_208	0.10162	-0.94648	0.77169	-0.0451	0.22669		104	8	78	4	0.0714286	0.0487805	0.0226481
4677	locus_124377	191	locus_124377_191	0.10162	-0.94648	0.77169	-0.059871	0.22423		65	9	30	6	0.121622	0.166667	0.045045
453	locus_12606	121	locus_12606_121	0.10162	-0.94648	0.77169	-0.05732	0.22477		15	79	13	57	0.840426	0.814286	0.0261398
5260	locus_131661	254	locus_131661_254	0.10162	-0.94648	0.77169	-0.064277	0.2231		26	50	19	29	0.657895	0.604167	0.0537281
5463	locus_137187	215	locus_137187_215	0.10162	-0.94648	0.77169	-0.070043	0.22262		13	35	17	41	0.729167	0.706897	0.0222701
5539	locus_138197	8	locus_138197_8	0.10162	-0.94648	0.77169	-0.062728	0.2235		45	31	29	11	0.407895	0.275	0.132895
5782	locus_148896	22	locus_148896_22	0.10162	-0.94648	0.77169	-0.061208	0.22415		100	16	67	11	0.137931	0.141026	0.00309461
5979	locus_150211	126	locus_150211_126	0.10162	-0.94648	0.77169	-0.060516	0.22379		62	18	32	14	0.225	0.304348	0.0793478
5993	locus_150251	183	locus_150251_183	0.10162	-0.94648	0.77169	0.042509	0.24007		20	86	0	72	0.811321	1	0.188679
6068	locus_152184	63	locus_152184_63	0.10162	-0.94648	0.77169	-0.058651	0.22445		15	93	10	66	0.861111	0.868421	0.00730994
6464	locus_156041	138	locus_156041_138	0.10162	-0.94648	0.77169	-0.070699	0.22254		37	37	24	26	0.5	0.52	0.02
578	locus_16087	243	locus_16087_243	0.10162	-0.94648	0.77169	-0.065195	0.22331		15	21	28	40	0.583333	0.588235	0.00490196
583	locus_16175	209	locus_16175_209	0.10162	-0.94648	0.77169	-0.049946	0.22569		5	63	4	46	0.926471	0.92	0.00647059
7045	locus_170064	120	locus_170064_120	0.10162	-0.94648	0.77169	-0.049807	0.22546		6	76	5	45	0.926829	0.9	0.0268293
721	locus_17508	116	locus_17508_116	0.10162	-0.94648	0.77169	0.067275	0.24462		64	40	70	0	0.384615	0	0.384615
920	locus_22001	12	locus_22001_12	0.10162	-0.94648	0.77169	-0.070341	0.22252		36	80	28	52	0.689655	0.65	0.0396552
1166	locus_29262	217	locus_29262_217	0.10162	-0.94648	0.77169	-0.044755	0.22632		6	50	3	49	0.892857	0.942308	0.0494505
1956	locus_47424	17	locus_47424_17	0.10162	-0.94648	0.77169	-0.066263	0.22318		43	55	32	38	0.561224	0.542857	0.0183673
2580	locus_62497	44	locus_62497_44	0.10162	-0.94648	0.77169	-0.063099	0.2237		99	15	57	15	0.131579	0.208333	0.0767544
2624	locus_65376	197	locus_65376_197	0.10162	-0.94648	0.77169	-0.057117	0.22403		46	70	18	54	0.603448	0.75	0.146552
2917	locus_73020	199	locus_73020_199	0.10162	-0.94648	0.77169	-0.067613	0.22311		33	21	32	26	0.388889	0.448276	0.059387
3054	locus_76560	139	locus_76560_139	0.10162	-0.94648	0.77169	-0.064228	0.22343		26	44	15	33	0.628571	0.6875	0.0589286
284	locus_8567	219	locus_8567_219	0.10162	-0.94648	0.77169	-0.057695	0.22474		17	97	13	61	0.850877	0.824324	0.0265529
317	locus_9088	224	locus_9088_224	0.10162	-0.94648	0.77169	-0.060033	0.22404		37	25	24	24	0.403226	0.5	0.0967742
3428	locus_92945	269	locus_92945_269	0.10162	-0.94648	0.77169	-0.062049	0.22381		49	37	31	27	0.430233	0.465517	0.0352847
3626	locus_100809	143	locus_100809_143	0.10142	-0.94743	0.77529	-0.067426	0.22301		38	82	30	52	0.683333	0.634146	0.049187
3726	locus_102379	156	locus_102379_156	0.10142	-0.94743	0.77529	-0.051046	0.22527		17	85	12	34	0.833333	0.73913	0.0942029
410	locus_11481	169	locus_11481_169	0.10142	-0.94743	0.77529	-0.054475	0.22524		60	6	54	6	0.0909091	0.1	0.00909091
4378	locus_118565	46	locus_118565_46	0.10142	-0.94743	0.77529	-0.073876	0.22231		31	25	26	26	0.446429	0.5	0.0535714
4398	locus_118655	152	locus_118655_152	0.10142	-0.94743	0.77529	-0.068486	0.22286		82	38	48	32	0.316667	0.4	0.0833333
4480	locus_120617	117	locus_120617_117	0.10142	-0.94743	0.77529	-0.063417	0.22345		42	66	24	52	0.611111	0.684211	0.0730994
5383	locus_135126	207	locus_135126_207	0.10142	-0.94743	0.77529	-0.054311	0.22502		10	78	11	63	0.886364	0.851351	0.0350123
5410	locus_136167	268	locus_136167_268	0.10142	-0.94743	0.77529	-0.061747	0.22442		81	17	56	10	0.173469	0.151515	0.0219542
5474	locus_137223	218	locus_137223_218	0.10142	-0.94743	0.77529	-0.067623	0.22298		21	51	20	36	0.708333	0.642857	0.0654762
5532	locus_137980	223	locus_137980_223	0.10142	-0.94743	0.77529	-0.057399	0.22433		21	97	10	70	0.822034	0.875	0.0529661
5567	locus_139814	4	locus_139814_4	0.10142	-0.94743	0.77529	-0.057102	0.22462		49	21	40	10	0.3	0.2	0.1
5625	locus_143130	167	locus_143130_167	0.10142	-0.94743	0.77529	-0.052544	0.22508		105	13	72	8	0.110169	0.1	0.0101695
6517	locus_157079	14	locus_157079_14	0.10142	-0.94743	0.77529	-0.064788	0.2234		23	25	37	37	0.520833	0.5	0.0208333
6539	locus_157551	171	locus_157551_171	0.10142	-0.94743	0.77529	-0.039464	0.22736		89	7	56	2	0.0729167	0.0344828	0.0384339
6870	locus_163969	21	locus_163969_21	0.10142	-0.94743	0.77529	-0.061728	0.22371		51	63	42	32	0.552632	0.432432	0.120199
820	locus_19019	59	locus_19019_59	0.10142	-0.94743	0.77529	-0.070745	0.22283		22	72	15	55	0.765957	0.785714	0.0197568
896	locus_21504	117	locus_21504_117	0.10142	-0.94743	0.77529	-0.061686	0.22366		83	25	65	13	0.231481	0.166667	0.0648148
924	locus_22124	257	locus_22124_257	0.10142	-0.94743	0.77529	-0.060445	0.22357		21	45	10	34	0.681818	0.772727	0.0909091
1103	locus_27050	257	locus_27050_257	0.10142	-0.94743	0.77529	0.018797	0.23616		10	102	0	70	0.910714	1	0.0892857
1421	locus_33113	109	locus_33113_109	0.10142	-0.94743	0.77529	-0.071671	0.22225		35	85	27	51	0.708333	0.653846	0.0544872
1464	locus_33811	116	locus_33811_116	0.10142	-0.94743	0.77529	-0.042408	0.22668		90	4	56	6	0.0425532	0.0967742	0.054221
1533	locus_34057	231	locus_34057_231	0.10142	-0.94743	0.77529	-0.044258	0.2263		82	8	43	3	0.0888889	0.0652174	0.0236715
1605	locus_34407	172	locus_34407_172	0.10142	-0.94743	0.77529	-0.063801	0.22355		34	62	19	59	0.645833	0.75641	0.110577
1699	locus_37984	2	locus_37984_2	0.10142	-0.94743	0.77529	-0.050535	0.22513		99	13	68	14	0.116071	0.170732	0.0546603
1720	locus_38755	91	locus_38755_91	0.10142	-0.94743	0.77529	-0.040322	0.22628		9	97	14	58	0.915094	0.805556	0.109539
99	locus_4817	178	locus_4817_178	0.10142	-0.94743	0.77529	-0.061569	0.22364		48	36	35	29	0.428571	0.453125	0.0245536
1986	locus_50179	128	locus_50179_128	0.10142	-0.94743	0.77529	-0.057688	0.22437		54	56	44	32	0.509091	0.421053	0.0880383
2152	locus_51797	248	locus_51797_248	0.10142	-0.94743	0.77529	-0.054896	0.22456		18	34	22	32	0.653846	0.592593	0.0612536
2230	locus_52860	76	locus_52860_76	0.10142	-0.94743	0.77529	-0.064621	0.22323		44	74	23	55	0.627119	0.705128	0.0780096
2540	locus_61110	95	locus_61110_95	0.10142	-0.94743	0.77529	-0.039181	0.22697		11	95	5	69	0.896226	0.932432	0.036206
2617	locus_65365	163	locus_65365_163	0.10142	-0.94743	0.77529	-0.05687	0.22396		45	73	38	36	0.618644	0.486486	0.132158
3111	locus_77766	135	locus_77766_135	0.10142	-0.94743	0.77529	-0.050901	0.22473		50	66	44	32	0.568966	0.421053	0.147913
3149	locus_78942	177	locus_78942_177	0.10142	-0.94743	0.77529	-0.046296	0.22618		8	66	4	52	0.891892	0.928571	0.0366795
3543	locus_98000	284	locus_98000_284	0.10142	-0.94743	0.77529	-0.056089	0.22494		8	86	5	61	0.914894	0.924242	0.00934881
3722	locus_102379	86	locus_102379_86	0.10122	-0.94839	0.77869	-0.056618	0.22467		16	84	12	34	0.84	0.73913	0.10087
3799	locus_104867	154	locus_104867_154	0.10122	-0.94839	0.77869	-0.049995	0.22532		14	82	7	65	0.854167	0.902778	0.0486111
3846	locus_105529	40	locus_105529_40	0.10122	-0.94839	0.77869	-0.055984	0.22491		11	67	13	57	0.858974	0.814286	0.0446886
3940	locus_112217	144	locus_112217_144	0.10122	-0.94839	0.77869	-0.070589	0.22261		45	69	34	44	0.605263	0.564103	0.0411606
4397	locus_118655	133	locus_118655_133	0.10122	-0.94839	0.77869	-0.058837	0.22391		82	38	48	32	0.316667	0.4	0.0833333
4596	locus_122301	179	locus_122301_179	0.10122	-0.94839	0.77869	-0.045653	0.22598		9	95	8	60	0.913462	0.882353	0.0311086
5085	locus_128989	144	locus_128989_144	0.10122	-0.94839	0.77869	-0.04932	0.22528		5	43	10	50	0.895833	0.833333	0.0625
5235	locus_131266	92	locus_131266_92	0.10122	-0.94839	0.77869	-0.045761	0.22549		34	84	12	64	0.711864	0.842105	0.130241
5538	locus_138092	196	locus_138092_196	0.10122	-0.94839	0.77869	-0.061487	0.22402		20	68	10	60	0.772727	0.857143	0.0844156
5752	locus_147960	106	locus_147960_106	0.10122	-0.94839	0.77869	-0.068495	0.22339		50	16	26	8	0.242424	0.235294	0.00713012
5858	locus_149382	71	locus_149382_71	0.10122	-0.94839	0.77869	-0.049146	0.22532		35	83	13	67	0.70339	0.8375	0.13411
5914	locus_149727	61	locus_149727_61	0.10122	-0.94839	0.77869	-0.05735	0.22442		97	23	53	21	0.191667	0.283784	0.0921171
6331	locus_155048	98	locus_155048_98	0.10122	-0.94839	0.77869	-0.058588	0.22389		44	70	42	38	0.614035	0.475	0.139035
6341	locus_155214	8	locus_155214_8	0.10122	-0.94839	0.77869	-0.066511	0.22323		26	94	20	62	0.783333	0.756098	0.0272358
6472	locus_156041	223	locus_156041_223	0.10122	-0.94839	0.77869	-0.05222	0.22515		12	64	7	43	0.842105	0.86	0.0178947
6609	locus_158417	273	locus_158417_273	0.10122	-0.94839	0.77869	-0.067587	0.223		30	64	25	41	0.680851	0.621212	0.0596389
6676	locus_159285	102	locus_159285_102	0.10122	-0.94839	0.77869	-0.061488	0.22368		31	45	23	31	0.592105	0.574074	0.0180312
6909	locus_165488	251	locus_165488_251	0.10122	-0.94839	0.77869	-0.053179	0.22487		15	97	17	59	0.866071	0.776316	0.0897556
679	locus_17166	112	locus_17166_112	0.10122	-0.94839	0.77869	-0.058638	0.22474		7	63	7	59	0.9	0.893939	0.00606061
723	locus_17508	140	locus_17508_140	0.10122	-0.94839	0.77869	0.06333	0.24372		0	104	21	49	1	0.7	0.3
846	locus_19285	235	locus_19285_235	0.10122	-0.94839	0.77869	-0.061494	0.22404		15	99	15	59	0.868421	0.797297	0.0711238
993	locus_24058	218	locus_24058_218	0.10122	-0.94839	0.77869	0.075747	0.24617		0	120	28	52	1	0.65	0.35
1092	locus_26316	59	locus_26316_59	0.10122	-0.94839	0.77869	-0.045451	0.22583		96	8	64	10	0.0769231	0.135135	0.0582121
1155	locus_28974	243	locus_28974_243	0.10122	-0.94839	0.77869	-0.058653	0.22391		95	19	53	17	0.166667	0.242857	0.0761905
1263	locus_29994	223	locus_29994_223	0.10122	-0.94839	0.77869	-0.05391	0.22498		46	6	45	5	0.115385	0.1	0.0153846
1387	locus_32903	38	locus_32903_38	0.10122	-0.94839	0.77869	-0.055036	0.22527		6	70	4	56	0.921053	0.933333	0.0122807
95	locus_3608	50	locus_3608_50	0.10122	-0.94839	0.77869	-0.045218	0.22625		107	7	69	7	0.0614035	0.0921053	0.0307018
1789	locus_41323	13	locus_41323_13	0.10122	-0.94839	0.77869	-0.062092	0.22346		73	43	55	27	0.37069	0.329268	0.0414214
2039	locus_50879	275	locus_50879_275	0.10122	-0.94839	0.77869	-0.057122	0.22443		51	43	41	27	0.457447	0.397059	0.060388
2265	locus_53375	41	locus_53375_41	0.10122	-0.94839	0.77869	-0.055524	0.22451		24	96	17	57	0.8	0.77027	0.0297297
2576	locus_62174	187	locus_62174_187	0.10122	-0.94839	0.77869	-0.070685	0.22277		70	36	42	20	0.339623	0.322581	0.017042
221	locus_7365	191	locus_7365_191	0.10122	-0.94839	0.77869	-0.070061	0.22274		26	54	12	30	0.675	0.714286	0.0392857
3148	locus_78942	141	locus_78942_141	0.10122	-0.94839	0.77869	-0.043032	0.22628		64	10	52	4	0.135135	0.0714286	0.0637066
3280	locus_82788	61	locus_82788_61	0.10122	-0.94839	0.77869	-0.063196	0.22344		47	39	32	32	0.453488	0.5	0.0465116
3635	locus_100933	51	locus_100933_51	0.10102	-0.94934	0.782	-0.062806	0.22376		28	64	17	29	0.695652	0.630435	0.0652174
3692	locus_101992	48	locus_101992_48	0.10102	-0.94934	0.782	-0.06303	0.22357		24	54	13	43	0.692308	0.767857	0.0755495
3828	locus_105152	1	locus_105152_1	0.10102	-0.94934	0.782	-0.057848	0.22401		56	26	30	8	0.317073	0.210526	0.106547
443	locus_12197	25	locus_12197_25	0.10102	-0.94934	0.782	0.077052	0.24602		19	101	75	5	0.841667	0.0625	0.779167
4705	locus_125485	53	locus_125485_53	0.10102	-0.94934	0.782	-0.065157	0.22312		29	83	26	54	0.741071	0.675	0.0660714
4808	locus_126830	93	locus_126830_93	0.10102	-0.94934	0.782	-0.055292	0.22471		9	105	9	71	0.921053	0.8875	0.0335526
4914	locus_127691	94	locus_127691_94	0.10102	-0.94934	0.782	-0.044219	0.22668		6	112	4	68	0.949153	0.944444	0.0047081
5049	locus_128822	10	locus_128822_10	0.10102	-0.94934	0.782	-0.056225	0.22429		29	83	31	45	0.741071	0.592105	0.148966
5068	locus_128932	130	locus_128932_130	0.10102	-0.94934	0.782	-0.06361	0.22357		14	74	13	47	0.840909	0.783333	0.0575758
5092	locus_129008	174	locus_129008_174	0.10102	-0.94934	0.782	-0.05697	0.22405		52	10	37	11	0.16129	0.229167	0.0678763
5287	locus_132113	211	locus_132113_211	0.10102	-0.94934	0.782	-0.068882	0.22299		65	27	40	14	0.293478	0.259259	0.034219
6113	locus_152540	213	locus_152540_213	0.10102	-0.94934	0.782	-0.056958	0.22391		63	11	54	18	0.148649	0.25	0.101351
6538	locus_157551	108	locus_157551_108	0.10102	-0.94934	0.782	-0.063969	0.22337		39	55	18	36	0.585106	0.666667	0.0815603
6581	locus_158204	19	locus_158204_19	0.10102	-0.94934	0.782	-0.059649	0.22407		18	96	13	53	0.842105	0.80303	0.039075
6673	locus_159285	95	locus_159285_95	0.10102	-0.94934	0.782	-0.071355	0.22243		31	45	23	31	0.592105	0.574074	0.0180312
6917	locus_166043	35	locus_166043_35	0.10102	-0.94934	0.782	-0.049811	0.22558		90	10	50	4	0.1	0.0740741	0.0259259
956	locus_23463	102	locus_23463_102	0.10102	-0.94934	0.782	-0.047487	0.22584		8	68	3	37	0.894737	0.925	0.0302632
1029	locus_24654	44	locus_24654_44	0.10102	-0.94934	0.782	-0.057309	0.2244		17	73	12	60	0.811111	0.833333	0.0222222
1056	locus_25243	220	locus_25243_220	0.10102	-0.94934	0.782	0.070454	0.24468		68	10	5	59	0.128205	0.921875	0.79367
1098	locus_26349	95	locus_26349_95	0.10102	-0.94934	0.782	0.070442	0.24481		20	48	59	1	0.705882	0.0166667	0.689216
1217	locus_29831	164	locus_29831_164	0.10102	-0.94934	0.782	-0.044833	0.22628		116	4	70	6	0.0333333	0.0789474	0.045614
1326	locus_31800	59	locus_31800_59	0.10102	-0.94934	0.782	-0.0699	0.22277		61	49	39	37	0.445455	0.486842	0.0413876
1408	locus_32918	75	locus_32918_75	0.10102	-0.94934	0.782	-0.055111	0.22469		57	35	45	15	0.380435	0.25	0.130435
1496	locus_33974	194	locus_33974_194	0.10102	-0.94934	0.782	-0.060086	0.22381		65	27	28	18	0.293478	0.391304	0.0978261
1757	locus_39954	178	locus_39954_178	0.10102	-0.94934	0.782	-0.068043	0.22327		28	76	22	46	0.730769	0.676471	0.0542986
1833	locus_42241	188	locus_42241_188	0.10102	-0.94934	0.782	0.069785	0.24446		95	5	10	40	0.05	0.8	0.75
2144	locus_51797	58	locus_51797_58	0.10102	-0.94934	0.782	-0.055592	0.22447		8	44	10	44	0.846154	0.814815	0.031339
2148	locus_51797	169	locus_51797_169	0.10102	-0.94934	0.782	-0.067586	0.22323		18	34	19	35	0.653846	0.648148	0.00569801
2277	locus_53632	23	locus_53632_23	0.10102	-0.94934	0.782	-0.06201	0.2241		27	81	21	51	0.75	0.708333	0.0416667
2477	locus_58123	230	locus_58123_230	0.10102	-0.94934	0.782	-0.062752	0.22355		15	93	15	63	0.861111	0.807692	0.0534188
2582	locus_62497	46	locus_62497_46	0.10102	-0.94934	0.782	-0.054283	0.22476		99	15	57	15	0.131579	0.208333	0.0767544
2858	locus_72039	16	locus_72039_16	0.10102	-0.94934	0.782	-0.056096	0.22454		59	11	42	6	0.157143	0.125	0.0321429
2961	locus_74247	1	locus_74247_1	0.10102	-0.94934	0.782	-0.059568	0.22389		28	84	25	55	0.75	0.6875	0.0625
231	locus_7642	163	locus_7642_163	0.10102	-0.94934	0.782	-0.064504	0.22349		93	23	56	14	0.198276	0.2	0.00172414
3509	locus_97377	240	locus_97377_240	0.10102	-0.94934	0.782	-0.050087	0.22541		21	99	9	69	0.825	0.884615	0.0596154
3658	locus_101353	38	locus_101353_38	0.10082	-0.9503	0.78479	-0.059951	0.22402		82	36	61	19	0.305085	0.2375	0.0675847
3741	locus_102858	66	locus_102858_66	0.10082	-0.9503	0.78479	-0.066742	0.22315		52	36	27	21	0.409091	0.4375	0.0284091
4129	locus_116371	184	locus_116371_184	0.10082	-0.9503	0.78479	-0.042135	0.2267		58	8	58	4	0.121212	0.0645161	0.056696
4233	locus_117558	151	locus_117558_151	0.10082	-0.9503	0.78479	-0.052511	0.22473		12	74	15	55	0.860465	0.785714	0.0747508
4469	locus_119691	258	locus_119691_258	0.10082	-0.9503	0.78479	-0.058108	0.22398		59	15	44	16	0.202703	0.266667	0.063964
4675	locus_124377	68	locus_124377_68	0.10082	-0.9503	0.78479	-0.058546	0.22397		41	33	25	11	0.445946	0.305556	0.14039
4886	locus_127562	64	locus_127562_64	0.10082	-0.9503	0.78479	-0.051138	0.22582		109	7	76	4	0.0603448	0.05	0.0103448
4916	locus_127699	5	locus_127699_5	0.10082	-0.9503	0.78479	-0.059724	0.22399		53	53	48	26	0.5	0.351351	0.148649
4975	locus_127943	141	locus_127943_141	0.10082	-0.9503	0.78479	-0.057489	0.22473		13	81	11	63	0.861702	0.851351	0.0103508
5334	locus_133166	105	locus_133166_105	0.10082	-0.9503	0.78479	-0.052759	0.22474		93	15	54	16	0.138889	0.228571	0.0896825
537	locus_13715	168	locus_13715_168	0.10082	-0.9503	0.78479	-0.038106	0.22762		66	6	57	3	0.0833333	0.05	0.0333333
5558	locus_138483	11	locus_138483_11	0.10082	-0.9503	0.78479	-0.038095	0.22707		102	8	70	10	0.0727273	0.125	0.0522727
5613	locus_141668	266	locus_141668_266	0.10082	-0.9503	0.78479	-0.066037	0.22352		79	11	67	9	0.122222	0.118421	0.00380117
558	locus_15126	117	locus_15126_117	0.10082	-0.9503	0.78479	-0.054269	0.22493		9	47	11	53	0.839286	0.828125	0.0111607
6138	locus_152798	108	locus_152798_108	0.10082	-0.9503	0.78479	-0.048357	0.22564		11	61	5	55	0.847222	0.916667	0.0694444
6447	locus_155931	256	locus_155931_256	0.10082	-0.9503	0.78479	-0.055755	0.22467		23	81	8	50	0.778846	0.862069	0.0832228
6796	locus_160792	45	locus_160792_45	0.10082	-0.9503	0.78479	0.058377	0.24259		0	82	14	32	1	0.695652	0.304348
707	locus_17382	181	locus_17382_181	0.10082	-0.9503	0.78479	-0.043287	0.22641		84	8	57	3	0.0869565	0.05	0.0369565
1272	locus_30269	19	locus_30269_19	0.10082	-0.9503	0.78479	0.026857	0.23761		10	76	0	62	0.883721	1	0.116279
1442	locus_33578	64	locus_33578_64	0.10082	-0.9503	0.78479	0.066533	0.24424		68	0	26	14	0	0.35	0.35
1882	locus_44795	4	locus_44795_4	0.10082	-0.9503	0.78479	-0.059189	0.22416		14	106	11	69	0.883333	0.8625	0.0208333
2034	locus_50879	126	locus_50879_126	0.10082	-0.9503	0.78479	-0.068536	0.22293		48	48	35	35	0.5	0.5	0
2143	locus_51797	19	locus_51797_19	0.10082	-0.9503	0.78479	-0.064574	0.22353		19	33	19	35	0.634615	0.648148	0.0135328
2190	locus_52438	181	locus_52438_181	0.10082	-0.9503	0.78479	0.07168	0.24519		0	80	19	29	1	0.604167	0.395833
2222	locus_52825	17	locus_52825_17	0.10082	-0.9503	0.78479	0.078015	0.24619		6	112	67	13	0.949153	0.1625	0.786653
5	locus_671	130	locus_671_130	0.10082	-0.9503	0.78479	-0.044796	0.22617		4	62	3	55	0.939394	0.948276	0.00888192
200	locus_7359	36	locus_7359_36	0.10082	-0.9503	0.78479	-0.04799	0.22585		75	7	63	7	0.0853659	0.1	0.0146341
3088	locus_77153	146	locus_77153_146	0.10082	-0.9503	0.78479	-0.050493	0.22529		47	17	42	6	0.265625	0.125	0.140625
282	locus_8567	169	locus_8567_169	0.10082	-0.9503	0.78479	-0.056048	0.22512		17	97	13	63	0.850877	0.828947	0.0219298
3384	locus_89137	33	locus_89137_33	0.10082	-0.9503	0.78479	-0.05761	0.2244		29	53	10	40	0.646341	0.8	0.153659
3481	locus_96140	111	locus_96140_111	0.10082	-0.9503	0.78479	-0.06796	0.22267		78	28	49	29	0.264151	0.371795	0.107644
3640	locus_101045	141	locus_101045_141	0.10062	-0.95126	0.78738	-0.061204	0.22348		86	26	54	26	0.232143	0.325	0.0928571
3665	locus_101419	127	locus_101419_127	0.10062	-0.95126	0.78738	-0.058578	0.22464		12	106	12	68	0.898305	0.85	0.0483051
3672	locus_101487	205	locus_101487_205	0.10062	-0.95126	0.78738	-0.064982	0.22312		52	36	37	21	0.409091	0.362069	0.0470219
4434	locus_119202	74	locus_119202_74	0.10062	-0.95126	0.78738	-0.053297	0.22512		15	99	6	72	0.868421	0.923077	0.0546559
4444	locus_119273	178	locus_119273_178	0.10062	-0.95126	0.78738	-0.055166	0.22478		11	85	11	55	0.885417	0.833333	0.0520833
4502	locus_120724	163	locus_120724_163	0.10062	-0.95126	0.78738	-0.042799	0.22637		6	72	2	36	0.923077	0.947368	0.0242915
4597	locus_122301	189	locus_122301_189	0.10062	-0.95126	0.78738	-0.051495	0.22559		9	95	8	60	0.913462	0.882353	0.0311086
4962	locus_127890	157	locus_127890_157	0.10062	-0.95126	0.78738	-0.046762	0.22589		106	10	70	8	0.0862069	0.102564	0.0163572
5569	locus_139814	200	locus_139814_200	0.10062	-0.95126	0.78738	-0.048097	0.22533		53	17	42	8	0.242857	0.16	0.0828571
5598	locus_141546	235	locus_141546_235	0.10062	-0.95126	0.78738	-0.055635	0.22519		12	86	7	63	0.877551	0.9	0.022449
5995	locus_150262	164	locus_150262_164	0.10062	-0.95126	0.78738	-0.043973	0.22614		7	93	10	60	0.93	0.857143	0.0728571
6116	locus_152662	70	locus_152662_70	0.10062	-0.95126	0.78738	0.068633	0.2446		0	112	27	51	1	0.653846	0.346154
6241	locus_153916	258	locus_153916_258	0.10062	-0.95126	0.78738	-0.057444	0.22447		48	12	47	17	0.2	0.265625	0.065625
6442	locus_155931	149	locus_155931_149	0.10062	-0.95126	0.78738	-0.059947	0.22379		65	37	43	15	0.362745	0.258621	0.104124
634	locus_16762	114	locus_16762_114	0.10062	-0.95126	0.78738	-0.053349	0.22503		94	8	60	10	0.0784314	0.142857	0.0644258
726	locus_17553	124	locus_17553_124	0.10062	-0.95126	0.78738	-0.04839	0.22562		6	112	10	70	0.949153	0.875	0.0741525
885	locus_21051	132	locus_21051_132	0.10062	-0.95126	0.78738	-0.060182	0.22418		20	98	10	72	0.830508	0.878049	0.0475403
903	locus_21620	94	locus_21620_94	0.10062	-0.95126	0.78738	-0.039526	0.2265		72	24	50	8	0.25	0.137931	0.112069
972	locus_23553	211	locus_23553_211	0.10062	-0.95126	0.78738	-0.056285	0.22443		14	90	18	58	0.865385	0.763158	0.102227
1038	locus_24862	139	locus_24862_139	0.10062	-0.95126	0.78738	-0.072634	0.22239		22	40	16	28	0.645161	0.636364	0.00879765
1105	locus_27640	11	locus_27640_11	0.10062	-0.95126	0.78738	-0.056173	0.22423		32	66	26	40	0.673469	0.606061	0.0674088
1106	locus_27640	41	locus_27640_41	0.10062	-0.95126	0.78738	-0.061119	0.22402		32	66	26	40	0.673469	0.606061	0.0674088
1534	locus_34057	239	locus_34057_239	0.10062	-0.95126	0.78738	-0.049653	0.22576		10	80	9	39	0.888889	0.8125	0.0763889
1726	locus_39173	240	locus_39173_240	0.10062	-0.95126	0.78738	-0.06618	0.22342		65	33	35	19	0.336735	0.351852	0.0151172
1891	locus_44795	220	locus_44795_220	0.10062	-0.95126	0.78738	-0.056031	0.22433		88	32	66	14	0.266667	0.175	0.0916667
2446	locus_57704	258	locus_57704_258	0.10062	-0.95126	0.78738	-0.058691	0.22411		11	47	12	30	0.810345	0.714286	0.0960591
2806	locus_71274	203	locus_71274_203	0.10062	-0.95126	0.78738	0.072388	0.24509		10	66	30	2	0.868421	0.0625	0.805921
314	locus_9088	169	locus_9088_169	0.10062	-0.95126	0.78738	-0.054261	0.22447		12	50	15	33	0.806452	0.6875	0.118952
3480	locus_96140	107	locus_96140_107	0.10062	-0.95126	0.78738	-0.067619	0.22284		54	52	42	36	0.490566	0.461538	0.0290276
3507	locus_97377	214	locus_97377_214	0.10062	-0.95126	0.78738	-0.038389	0.22698		104	16	74	4	0.133333	0.0512821	0.0820513
4044	locus_114664	279	locus_114664_279	0.10042	-0.95222	0.79049	-0.055739	0.22473		13	41	9	43	0.759259	0.826923	0.0676638
4128	locus_116371	119	locus_116371_119	0.10042	-0.95222	0.79049	-0.06231	0.22406		10	56	9	53	0.848485	0.854839	0.00635386
4134	locus_116371	265	locus_116371_265	0.10042	-0.95222	0.79049	-0.070343	0.22263		39	25	37	25	0.390625	0.403226	0.0126008
4193	locus_117100	163	locus_117100_163	0.10042	-0.95222	0.79049	-0.065047	0.22337		41	55	21	39	0.572917	0.65	0.0770833
4208	locus_117340	134	locus_117340_134	0.10042	-0.95222	0.79049	-0.069639	0.22278		59	45	38	30	0.432692	0.441176	0.00848416
4264	locus_117738	282	locus_117738_282	0.10042	-0.95222	0.79049	-0.06365	0.22352		92	26	64	16	0.220339	0.2	0.020339
4365	locus_118440	185	locus_118440_185	0.10042	-0.95222	0.79049	-0.052321	0.22476		37	81	15	61	0.686441	0.802632	0.116191
4462	locus_119691	34	locus_119691_34	0.10042	-0.95222	0.79049	-0.067235	0.22313		14	56	10	50	0.8	0.833333	0.0333333
4574	locus_121952	78	locus_121952_78	0.10042	-0.95222	0.79049	-0.064325	0.22329		38	68	22	50	0.641509	0.694444	0.052935
4591	locus_122078	252	locus_122078_252	0.10042	-0.95222	0.79049	-0.076499	0.22197		36	58	21	35	0.617021	0.625	0.00797872
4775	locus_126585	4	locus_126585_4	0.10042	-0.95222	0.79049	0.020785	0.23653		10	82	0	60	0.891304	1	0.108696
4813	locus_126887	90	locus_126887_90	0.10042	-0.95222	0.79049	-0.05258	0.2249		77	13	37	11	0.144444	0.229167	0.0847222
5286	locus_132113	97	locus_132113_97	0.10042	-0.95222	0.79049	-0.049443	0.22553		8	84	8	50	0.913043	0.862069	0.0509745
5360	locus_134435	128	locus_134435_128	0.10042	-0.95222	0.79049	-0.053184	0.22494		13	93	7	65	0.877358	0.902778	0.0254193
5748	locus_147927	270	locus_147927_270	0.10042	-0.95222	0.79049	-0.0627	0.22351		21	85	15	53	0.801887	0.779412	0.022475
5978	locus_150211	61	locus_150211_61	0.10042	-0.95222	0.79049	-0.063767	0.22339		67	19	35	9	0.22093	0.204545	0.0163848
6189	locus_153478	63	locus_153478_63	0.10042	-0.95222	0.79049	0.065896	0.24418		120	0	54	28	0	0.341463	0.341463
6303	locus_154546	98	locus_154546_98	0.10042	-0.95222	0.79049	-0.03998	0.22714		109	7	65	3	0.0603448	0.0441176	0.0162272
719	locus_17508	74	locus_17508_74	0.10042	-0.95222	0.79049	0.066105	0.24422		0	104	21	49	1	0.7	0.3
805	locus_19011	123	locus_19011_123	0.10042	-0.95222	0.79049	-0.065876	0.22336		27	37	25	39	0.578125	0.609375	0.03125
1122	locus_27640	251	locus_27640_251	0.10042	-0.95222	0.79049	-0.066732	0.22311		36	62	29	37	0.632653	0.560606	0.072047
1225	locus_29868	27	locus_29868_27	0.10042	-0.95222	0.79049	-0.064969	0.22395		20	84	13	61	0.807692	0.824324	0.016632
1353	locus_32141	106	locus_32141_106	0.10042	-0.95222	0.79049	-0.038919	0.22687		5	111	6	76	0.956897	0.926829	0.0300673
1728	locus_39173	244	locus_39173_244	0.10042	-0.95222	0.79049	-0.050197	0.22565		6	94	3	51	0.94	0.944444	0.00444444
1926	locus_46886	186	locus_46886_186	0.10042	-0.95222	0.79049	-0.051952	0.22505		56	10	42	8	0.151515	0.16	0.00848485
2090	locus_51457	237	locus_51457_237	0.10042	-0.95222	0.79049	0.071462	0.24475		95	3	14	44	0.0306122	0.758621	0.728008
104	locus_5246	68	locus_5246_68	0.10042	-0.95222	0.79049	-0.061763	0.22408		74	46	39	33	0.383333	0.458333	0.075
2543	locus_61172	121	locus_61172_121	0.10042	-0.95222	0.79049	-0.056034	0.22418		42	60	35	31	0.588235	0.469697	0.118538
2664	locus_66491	54	locus_66491_54	0.10042	-0.95222	0.79049	-0.063341	0.22348		48	44	36	30	0.478261	0.454545	0.0237154
2674	locus_66491	246	locus_66491_246	0.10042	-0.95222	0.79049	-0.055964	0.22427		58	36	49	17	0.382979	0.257576	0.125403
2835	locus_71612	184	locus_71612_184	0.10042	-0.95222	0.79049	-0.058326	0.22424		25	63	8	38	0.715909	0.826087	0.110178
2876	locus_72039	270	locus_72039_270	0.10042	-0.95222	0.79049	-0.049089	0.22582		5	65	4	42	0.928571	0.913043	0.015528
3175	locus_79457	176	locus_79457_176	0.10042	-0.95222	0.79049	-0.065875	0.22338		20	100	11	69	0.833333	0.8625	0.0291667
3213	locus_80449	120	locus_80449_120	0.10042	-0.95222	0.79049	-0.057472	0.22407		44	30	33	13	0.405405	0.282609	0.122797
3238	locus_81225	102	locus_81225_102	0.10042	-0.95222	0.79049	-0.062158	0.22327		58	52	45	25	0.472727	0.357143	0.115584
3513	locus_97513	205	locus_97513_205	0.10042	-0.95222	0.79049	-0.060072	0.22418		106	14	69	13	0.116667	0.158537	0.0418699
3540	locus_98000	270	locus_98000_270	0.10042	-0.95222	0.79049	-0.064955	0.22344		31	65	16	50	0.677083	0.757576	0.0804924
3550	locus_98554	126	locus_98554_126	0.10042	-0.95222	0.79049	-0.054582	0.22441		55	41	38	16	0.427083	0.296296	0.130787
3888	locus_107808	72	locus_107808_72	0.10022	-0.95318	0.7926	-0.060612	0.22383		15	69	19	49	0.821429	0.720588	0.10084
4303	locus_118000	51	locus_118000_51	0.10022	-0.95318	0.7926	-0.056199	0.22425		90	30	53	29	0.25	0.353659	0.103659
440	locus_12109	75	locus_12109_75	0.10022	-0.95318	0.7926	-0.062551	0.22366		11	21	19	51	0.65625	0.728571	0.0723214
4577	locus_121952	117	locus_121952_117	0.10022	-0.95318	0.7926	-0.061319	0.22358		74	32	43	29	0.301887	0.402778	0.100891
449	locus_12475	244	locus_12475_244	0.10022	-0.95318	0.7926	-0.066826	0.2233		15	105	10	70	0.875	0.875	0
5070	locus_128932	272	locus_128932_272	0.10022	-0.95318	0.7926	-0.049701	0.22574		80	10	57	5	0.111111	0.0806452	0.0304659
5400	locus_135864	118	locus_135864_118	0.10022	-0.95318	0.7926	-0.04674	0.2263		14	100	5	59	0.877193	0.921875	0.044682
5413	locus_136277	31	locus_136277_31	0.10022	-0.95318	0.7926	-0.035316	0.22776		5	75	2	58	0.9375	0.966667	0.0291667
5473	locus_137223	96	locus_137223_96	0.10022	-0.95318	0.7926	-0.058853	0.22402		53	17	34	22	0.242857	0.392857	0.15
6161	locus_153050	205	locus_153050_205	0.10022	-0.95318	0.7926	-0.06598	0.22305		21	87	15	61	0.805556	0.802632	0.00292398
6461	locus_156041	119	locus_156041_119	0.10022	-0.95318	0.7926	-0.059589	0.22415		13	63	5	45	0.828947	0.9	0.0710526
6470	locus_156041	217	locus_156041_217	0.10022	-0.95318	0.7926	-0.071653	0.22259		39	35	29	21	0.472973	0.42	0.052973
6480	locus_156113	53	locus_156113_53	0.10022	-0.95318	0.7926	-0.058113	0.22434		22	48	10	42	0.685714	0.807692	0.121978
6523	locus_157181	64	locus_157181_64	0.10022	-0.95318	0.7926	-0.051432	0.22531		107	13	70	8	0.108333	0.102564	0.00576923
691	locus_17362	86	locus_17362_86	0.10022	-0.95318	0.7926	-0.060468	0.22398		20	66	9	43	0.767442	0.826923	0.0594812
1352	locus_32141	95	locus_32141_95	0.10022	-0.95318	0.7926	-0.048682	0.22598		11	105	5	77	0.905172	0.939024	0.033852
1588	locus_34365	50	locus_34365_50	0.10022	-0.95318	0.7926	-0.041202	0.22677		98	6	75	5	0.0576923	0.0625	0.00480769
1821	locus_41981	123	locus_41981_123	0.10022	-0.95318	0.7926	-0.041192	0.22664		4	52	6	60	0.928571	0.909091	0.0194805
2059	locus_51131	25	locus_51131_25	0.10022	-0.95318	0.7926	-0.034816	0.22753		4	92	6	60	0.958333	0.909091	0.0492424
2191	locus_52438	230	locus_52438_230	0.10022	-0.95318	0.7926	-0.052184	0.22487		18	62	11	39	0.775	0.78	0.005
110	locus_5246	186	locus_5246_186	0.10022	-0.95318	0.7926	-0.068247	0.22275		81	39	53	21	0.325	0.283784	0.0412162
2214	locus_52699	3	locus_52699_3	0.10022	-0.95318	0.7926	-0.046862	0.22602		78	6	49	5	0.0714286	0.0925926	0.021164
2295	locus_53953	236	locus_53953_236	0.10022	-0.95318	0.7926	-0.061632	0.22355		39	29	38	18	0.426471	0.321429	0.105042
3443	locus_94773	78	locus_94773_78	0.10022	-0.95318	0.7926	-0.053112	0.22465		21	99	21	61	0.825	0.743902	0.0810976
3494	locus_97055	198	locus_97055_198	0.10022	-0.95318	0.7926	-0.033547	0.22736		107	5	65	7	0.0446429	0.0972222	0.0525794
3594	locus_99534	199	locus_99534_199	0.10022	-0.95318	0.7926	-0.058188	0.22432		34	66	27	35	0.66	0.564516	0.0954839
3600	locus_99534	284	locus_99534_284	0.10022	-0.95318	0.7926	-0.056193	0.22414		68	32	49	13	0.32	0.209677	0.110323
4755	locus_126356	256	locus_126356_256	0.10002	-0.95415	0.79523	-0.067753	0.22306		49	45	38	36	0.478723	0.486486	0.00776308
4921	locus_127699	248	locus_127699_248	0.10002	-0.95415	0.79523	-0.052879	0.22453		30	76	30	44	0.716981	0.594595	0.122387
5132	locus_129718	136	locus_129718_136	0.10002	-0.95415	0.79523	-0.056494	0.2249		93	9	60	8	0.0882353	0.117647	0.0294118
486	locus_13079	157	locus_13079_157	0.10002	-0.95415	0.79523	-0.056515	0.22433		37	41	29	47	0.525641	0.618421	0.09278
5276	locus_131817	73	locus_131817_73	0.10002	-0.95415	0.79523	-0.05482	0.225		107	13	72	10	0.108333	0.121951	0.0136179
500	locus_13267	227	locus_13267_227	0.10002	-0.95415	0.79523	-0.049626	0.22468		26	76	28	44	0.745098	0.611111	0.133987
5366	locus_134580	10	locus_134580_10	0.10002	-0.95415	0.79523	-0.05529	0.22462		67	31	41	29	0.316327	0.414286	0.0979592
5379	locus_135090	38	locus_135090_38	0.10002	-0.95415	0.79523	-0.060535	0.22351		50	18	34	20	0.264706	0.37037	0.105664
5448	locus_137186	128	locus_137186_128	0.10002	-0.95415	0.79523	-0.058033	0.22386		13	87	14	52	0.87	0.787879	0.0821212
5456	locus_137187	56	locus_137187_56	0.10002	-0.95415	0.79523	-0.059097	0.22394		19	29	16	42	0.604167	0.724138	0.119971
5512	locus_137859	117	locus_137859_117	0.10002	-0.95415	0.79523	-0.04604	0.22661		82	8	53	3	0.0888889	0.0535714	0.0353175
5661	locus_144622	119	locus_144622_119	0.10002	-0.95415	0.79523	-0.046555	0.22603		6	108	7	73	0.947368	0.9125	0.0348684
5722	locus_147420	223	locus_147420_223	0.10002	-0.95415	0.79523	-0.069666	0.22273		69	49	44	30	0.415254	0.405405	0.00984883
5822	locus_149062	32	locus_149062_32	0.10002	-0.95415	0.79523	-0.050334	0.22484		22	56	11	55	0.717949	0.833333	0.115385
6129	locus_152746	154	locus_152746_154	0.10002	-0.95415	0.79523	-0.040618	0.22669		5	109	8	74	0.95614	0.902439	0.0537013
6405	locus_155628	242	locus_155628_242	0.10002	-0.95415	0.79523	-0.061781	0.22406		55	55	40	26	0.5	0.393939	0.106061
6468	locus_156041	198	locus_156041_198	0.10002	-0.95415	0.79523	-0.053484	0.22515		12	64	7	43	0.842105	0.86	0.0178947
6644	locus_159118	55	locus_159118_55	0.10002	-0.95415	0.79523	-0.053492	0.22493		16	92	15	59	0.851852	0.797297	0.0545546
7021	locus_169689	111	locus_169689_111	0.10002	-0.95415	0.79523	-0.05107	0.22537		64	8	37	5	0.111111	0.119048	0.00793651
863	locus_20381	132	locus_20381_132	0.10002	-0.95415	0.79523	0.073567	0.24533		2	88	43	15	0.977778	0.258621	0.719157
900	locus_21572	275	locus_21572_275	0.10002	-0.95415	0.79523	-0.065842	0.22337		77	25	49	13	0.245098	0.209677	0.0354206
926	locus_22519	103	locus_22519_103	0.10002	-0.95415	0.79523	-0.066318	0.22316		63	39	50	24	0.382353	0.324324	0.0580286
1345	locus_32038	236	locus_32038_236	0.10002	-0.95415	0.79523	-0.051242	0.22526		103	11	67	9	0.0964912	0.118421	0.0219298
1429	locus_33252	108	locus_33252_108	0.10002	-0.95415	0.79523	-0.062751	0.22395		92	28	62	20	0.233333	0.243902	0.0105691
1718	locus_38755	53	locus_38755_53	0.10002	-0.95415	0.79523	-0.047402	0.22586		8	96	6	66	0.923077	0.916667	0.00641026
1828	locus_42228	29	locus_42228_29	0.10002	-0.95415	0.79523	-0.048089	0.2256		100	10	69	7	0.0909091	0.0921053	0.00119617
2151	locus_51797	233	locus_51797_233	0.10002	-0.95415	0.79523	-0.063653	0.22358		34	18	32	22	0.346154	0.407407	0.0612536
2437	locus_57704	91	locus_57704_91	0.10002	-0.95415	0.79523	-0.059142	0.22411		43	15	34	8	0.258621	0.190476	0.0681445
2586	locus_62497	228	locus_62497_228	0.10002	-0.95415	0.79523	-0.046357	0.22598		107	7	71	7	0.0614035	0.0897436	0.0283401
2672	locus_66491	217	locus_66491_217	0.10002	-0.95415	0.79523	-0.055769	0.22453		36	58	17	49	0.617021	0.742424	0.125403
198	locus_7359	6	locus_7359_6	0.10002	-0.95415	0.79523	-0.051508	0.22537		74	8	63	7	0.097561	0.1	0.00243902
205	locus_7359	154	locus_7359_154	0.10002	-0.95415	0.79523	-0.053426	0.22441		42	40	46	22	0.487805	0.323529	0.164275
3244	locus_81381	151	locus_81381_151	0.10002	-0.95415	0.79523	-0.055682	0.22483		99	11	68	10	0.1	0.128205	0.0282051
3379	locus_88968	59	locus_88968_59	0.10002	-0.95415	0.79523	-0.070483	0.22236		64	44	38	42	0.407407	0.525	0.117593
324	locus_9091	251	locus_9091_251	0.10002	-0.95415	0.79523	0.065723	0.24428		30	18	66	0	0.375	0	0.375
359	locus_10218	193	locus_10218_193	0.09982	-0.95511	0.79774	-0.050071	0.22566		102	12	62	6	0.105263	0.0882353	0.0170279
4155	locus_116778	141	locus_116778_141	0.09982	-0.95511	0.79774	-0.062538	0.2237		16	98	16	66	0.859649	0.804878	0.0547711
4181	locus_116878	162	locus_116878_162	0.09982	-0.95511	0.79774	-0.059843	0.22395		38	40	23	15	0.512821	0.394737	0.118084
4295	locus_117882	15	locus_117882_15	0.09982	-0.95511	0.79774	0.071153	0.24482		119	1	33	47	0.00833333	0.5875	0.579167
4360	locus_118440	130	locus_118440_130	0.09982	-0.95511	0.79774	-0.052313	0.22524		15	103	10	64	0.872881	0.864865	0.00801649
4542	locus_121272	22	locus_121272_22	0.09982	-0.95511	0.79774	-0.064153	0.22354		91	27	61	21	0.228814	0.256098	0.027284
4563	locus_121698	227	locus_121698_227	0.09982	-0.95511	0.79774	-0.056044	0.22441		30	56	14	46	0.651163	0.766667	0.115504
4608	locus_122381	38	locus_122381_38	0.09982	-0.95511	0.79774	-0.032736	0.22802		53	9	53	3	0.145161	0.0535714	0.0915899
4762	locus_126374	259	locus_126374_259	0.09982	-0.95511	0.79774	-0.063758	0.22363		65	19	37	9	0.22619	0.195652	0.0305383
4852	locus_127120	269	locus_127120_269	0.09982	-0.95511	0.79774	-0.064818	0.22366		74	42	48	28	0.362069	0.368421	0.00635209
4944	locus_127868	40	locus_127868_40	0.09982	-0.95511	0.79774	-0.066182	0.22327		36	82	23	53	0.694915	0.697368	0.00245317
5162	locus_129936	117	locus_129936_117	0.09982	-0.95511	0.79774	-0.053922	0.22437		29	69	24	36	0.704082	0.6	0.104082
5163	locus_129936	135	locus_129936_135	0.09982	-0.95511	0.79774	-0.05028	0.22533		82	12	48	10	0.12766	0.172414	0.0447542
5263	locus_131684	58	locus_131684_58	0.09982	-0.95511	0.79774	-0.048029	0.2256		88	6	65	5	0.0638298	0.0714286	0.00759878
5372	locus_134698	15	locus_134698_15	0.09982	-0.95511	0.79774	-0.044355	0.22632		59	7	50	4	0.106061	0.0740741	0.0319865
5526	locus_137928	187	locus_137928_187	0.09982	-0.95511	0.79774	-0.057387	0.22448		19	99	11	71	0.838983	0.865854	0.0268706
5544	locus_138197	173	locus_138197_173	0.09982	-0.95511	0.79774	-0.047005	0.226		71	7	38	4	0.0897436	0.0952381	0.00549451
5819	locus_148980	208	locus_148980_208	0.09982	-0.95511	0.79774	-0.060033	0.22418		9	103	9	65	0.919643	0.878378	0.0412645
581	locus_16175	52	locus_16175_52	0.09982	-0.95511	0.79774	-0.046551	0.22577		5	65	7	43	0.928571	0.86	0.0685714
794	locus_18665	82	locus_18665_82	0.09982	-0.95511	0.79774	0.0083663	0.23429		0	22	9	71	1	0.8875	0.1125
813	locus_19011	259	locus_19011_259	0.09982	-0.95511	0.79774	-0.058916	0.22414		52	12	50	14	0.1875	0.21875	0.03125
983	locus_23599	225	locus_23599_225	0.09982	-0.95511	0.79774	-0.066019	0.22316		56	34	22	22	0.377778	0.5	0.122222
1021	locus_24453	261	locus_24453_261	0.09982	-0.95511	0.79774	-0.063495	0.22348		42	18	26	16	0.3	0.380952	0.0809524
1413	locus_32918	185	locus_32918_185	0.09982	-0.95511	0.79774	-0.058556	0.22372		46	44	22	38	0.488889	0.633333	0.144444
1446	locus_33578	267	locus_33578_267	0.09982	-0.95511	0.79774	0.065372	0.244		0	68	14	26	1	0.65	0.35
1584	locus_34365	2	locus_34365_2	0.09982	-0.95511	0.79774	-0.054695	0.22448		34	68	39	41	0.666667	0.5125	0.154167
1648	locus_34909	35	locus_34909_35	0.09982	-0.95511	0.79774	-0.062666	0.22362		17	97	15	65	0.850877	0.8125	0.0383772
2428	locus_57680	29	locus_57680_29	0.09982	-0.95511	0.79774	-0.062357	0.22383		93	27	56	26	0.225	0.317073	0.0920732
2557	locus_61683	158	locus_61683_158	0.09982	-0.95511	0.79774	-0.060979	0.22365		79	31	43	33	0.281818	0.434211	0.152392
2583	locus_62497	50	locus_62497_50	0.09982	-0.95511	0.79774	-0.054969	0.22463		15	99	15	57	0.868421	0.791667	0.0767544
2827	locus_71612	32	locus_71612_32	0.09982	-0.95511	0.79774	-0.064179	0.22344		65	23	32	14	0.261364	0.304348	0.0429842
3058	locus_76560	214	locus_76560_214	0.09982	-0.95511	0.79774	-0.065026	0.2233		26	44	15	35	0.628571	0.7	0.0714286
3192	locus_79928	138	locus_79928_138	0.09982	-0.95511	0.79774	-0.064435	0.22382		40	76	32	46	0.655172	0.589744	0.0654288
3221	locus_80688	75	locus_80688_75	0.09982	-0.95511	0.79774	-0.059933	0.22418		15	97	14	64	0.866071	0.820513	0.0455586
3290	locus_82951	31	locus_82951_31	0.09982	-0.95511	0.79774	-0.036131	0.2274		78	6	60	6	0.0714286	0.0909091	0.0194805
4077	locus_115265	45	locus_115265_45	0.09962	-0.95608	0.79973	-0.068667	0.2228		81	21	52	20	0.205882	0.277778	0.0718954
4097	locus_115992	143	locus_115992_143	0.09962	-0.95608	0.79973	0.068032	0.24426		65	23	2	68	0.261364	0.971429	0.710065
4370	locus_118456	118	locus_118456_118	0.09962	-0.95608	0.79973	-0.062189	0.22407		22	92	11	69	0.807018	0.8625	0.0554825
4497	locus_120697	225	locus_120697_225	0.09962	-0.95608	0.79973	0.059954	0.24305		40	76	0	82	0.655172	1	0.344828
4614	locus_122381	210	locus_122381_210	0.09962	-0.95608	0.79973	-0.060245	0.22356		15	47	16	38	0.758065	0.703704	0.0543608
4753	locus_126356	45	locus_126356_45	0.09962	-0.95608	0.79973	-0.056505	0.22416		17	77	11	65	0.819149	0.855263	0.0361142
4917	locus_127699	89	locus_127699_89	0.09962	-0.95608	0.79973	-0.049236	0.22522		50	56	46	28	0.528302	0.378378	0.149924
4947	locus_127868	246	locus_127868_246	0.09962	-0.95608	0.79973	-0.050585	0.22532		20	96	11	67	0.827586	0.858974	0.0313882
5322	locus_132930	261	locus_132930_261	0.09962	-0.95608	0.79973	0.07058	0.24506		116	0	21	11	0	0.34375	0.34375
529	locus_13445	102	locus_13445_102	0.09962	-0.95608	0.79973	0.066707	0.24381		2	106	52	26	0.981481	0.333333	0.648148
5418	locus_136277	229	locus_136277_229	0.09962	-0.95608	0.79973	-0.065424	0.22352		27	51	14	46	0.653846	0.766667	0.112821
5439	locus_136850	189	locus_136850_189	0.09962	-0.95608	0.79973	-0.060635	0.22387		72	26	46	28	0.265306	0.378378	0.113072
5453	locus_137187	36	locus_137187_36	0.09962	-0.95608	0.79973	-0.045594	0.22616		43	5	54	4	0.104167	0.0689655	0.0352011
5916	locus_149727	99	locus_149727_99	0.09962	-0.95608	0.79973	-0.062288	0.22349		23	97	21	53	0.808333	0.716216	0.0921171
5935	locus_149972	168	locus_149972_168	0.09962	-0.95608	0.79973	-0.06144	0.22368		82	26	52	20	0.240741	0.277778	0.037037
6915	locus_166043	3	locus_166043_3	0.09962	-0.95608	0.79973	-0.061762	0.22351		42	56	26	26	0.571429	0.5	0.0714286
651	locus_16840	282	locus_16840_282	0.09962	-0.95608	0.79973	-0.051789	0.22485		84	14	55	17	0.142857	0.236111	0.093254
693	locus_17362	131	locus_17362_131	0.09962	-0.95608	0.79973	-0.052778	0.22471		34	52	14	36	0.604651	0.72	0.115349
876	locus_20794	179	locus_20794_179	0.09962	-0.95608	0.79973	-0.052008	0.22543		73	7	58	6	0.0875	0.09375	0.00625
930	locus_22548	63	locus_22548_63	0.09962	-0.95608	0.79973	-0.049554	0.22567		67	9	68	8	0.118421	0.105263	0.0131579
1676	locus_35727	28	locus_35727_28	0.09962	-0.95608	0.79973	-0.015118	0.23104		107	5	8	0	0.0446429	0	0.0446429
1768	locus_40337	160	locus_40337_160	0.09962	-0.95608	0.79973	-0.034551	0.22786		100	8	76	4	0.0740741	0.05	0.0240741
2010	locus_50720	135	locus_50720_135	0.09962	-0.95608	0.79973	0.071297	0.24536		34	42	0	56	0.552632	1	0.447368
168	locus_6515	50	locus_6515_50	0.09962	-0.95608	0.79973	-0.051252	0.22551		92	10	68	6	0.0980392	0.0810811	0.0169581
201	locus_7359	53	locus_7359_53	0.09962	-0.95608	0.79973	-0.046286	0.22626		9	73	8	60	0.890244	0.882353	0.00789096
2977	locus_75090	123	locus_75090_123	0.09962	-0.95608	0.79973	-0.063526	0.22376		19	75	12	58	0.797872	0.828571	0.0306991
3049	locus_76560	60	locus_76560_60	0.09962	-0.95608	0.79973	-0.055419	0.22441		44	26	35	15	0.371429	0.3	0.0714286
3200	locus_80233	97	locus_80233_97	0.09962	-0.95608	0.79973	-0.070785	0.22263		33	87	22	58	0.725	0.725	0
3303	locus_83349	125	locus_83349_125	0.09962	-0.95608	0.79973	-0.060255	0.22392		91	13	58	12	0.125	0.171429	0.0464286
3628	locus_100816	1	locus_100816_1	0.09942	-0.95705	0.80139	0.068786	0.24451		73	43	1	79	0.37069	0.9875	0.61681
3694	locus_101992	90	locus_101992_90	0.09942	-0.95705	0.80139	-0.065898	0.22308		57	21	39	17	0.269231	0.303571	0.0343407
3890	locus_107808	128	locus_107808_128	0.09942	-0.95705	0.80139	-0.057927	0.22371		20	64	24	44	0.761905	0.647059	0.114846
4038	locus_114664	32	locus_114664_32	0.09942	-0.95705	0.80139	-0.062941	0.22351		38	16	36	16	0.296296	0.307692	0.011396
4126	locus_116371	47	locus_116371_47	0.09942	-0.95705	0.80139	-0.05687	0.22445		8	58	9	53	0.878788	0.854839	0.0239492
5017	locus_128484	135	locus_128484_135	0.09942	-0.95705	0.80139	-0.032355	0.22823		108	6	65	3	0.0526316	0.0441176	0.00851393
5343	locus_133418	260	locus_133418_260	0.09942	-0.95705	0.80139	-0.060513	0.22366		75	21	52	18	0.21875	0.257143	0.0383929
5416	locus_136277	113	locus_136277_113	0.09942	-0.95705	0.80139	-0.031469	0.2279		3	77	5	55	0.9625	0.916667	0.0458333
5542	locus_138197	99	locus_138197_99	0.09942	-0.95705	0.80139	-0.056657	0.22436		41	35	18	24	0.460526	0.571429	0.110902
5862	locus_149382	144	locus_149382_144	0.09942	-0.95705	0.80139	-0.049524	0.22514		35	83	13	67	0.70339	0.8375	0.13411
556	locus_14995	158	locus_14995_158	0.09942	-0.95705	0.80139	-0.066069	0.22315		43	75	33	45	0.635593	0.576923	0.0586701
6148	locus_152799	124	locus_152799_124	0.09942	-0.95705	0.80139	-0.050006	0.22563		111	9	71	7	0.075	0.0897436	0.0147436
6240	locus_153916	235	locus_153916_235	0.09942	-0.95705	0.80139	-0.057473	0.22418		9	51	7	57	0.85	0.890625	0.040625
6332	locus_155048	185	locus_155048_185	0.09942	-0.95705	0.80139	-0.057214	0.22375		31	83	33	47	0.72807	0.5875	0.14057
7023	locus_169689	205	locus_169689_205	0.09942	-0.95705	0.80139	-0.053676	0.22513		64	8	38	4	0.111111	0.0952381	0.015873
1410	locus_32918	118	locus_32918_118	0.09942	-0.95705	0.80139	-0.060437	0.22408		16	76	9	53	0.826087	0.854839	0.0287518
2253	locus_53126	76	locus_53126_76	0.09942	-0.95705	0.80139	0.031058	0.23848		11	107	0	82	0.90678	1	0.0932203
129	locus_5749	173	locus_5749_173	0.09942	-0.95705	0.80139	-0.059511	0.22372		55	65	47	33	0.541667	0.4125	0.129167
2440	locus_57704	183	locus_57704_183	0.09942	-0.95705	0.80139	-0.060056	0.22393		25	33	13	29	0.568966	0.690476	0.121511
2479	locus_58123	241	locus_58123_241	0.09942	-0.95705	0.80139	-0.066288	0.2235		15	93	15	63	0.861111	0.807692	0.0534188
2620	locus_65365	259	locus_65365_259	0.09942	-0.95705	0.80139	-0.0706	0.22246		37	81	26	48	0.686441	0.648649	0.037792
3055	locus_76560	155	locus_76560_155	0.09942	-0.95705	0.80139	-0.059988	0.22388		44	24	35	15	0.352941	0.3	0.0529412
3171	locus_79391	98	locus_79391_98	0.09942	-0.95705	0.80139	0.063609	0.24386		30	66	0	80	0.6875	1	0.3125
3222	locus_80688	104	locus_80688_104	0.09942	-0.95705	0.80139	-0.071707	0.22239		47	65	32	46	0.580357	0.589744	0.00938645
3548	locus_98554	120	locus_98554_120	0.09942	-0.95705	0.80139	-0.062544	0.22435		82	14	47	7	0.145833	0.12963	0.0162037
3632	locus_100831	46	locus_100831_46	0.09922	-0.95802	0.80393	-0.030505	0.22765		116	4	75	7	0.0333333	0.0853659	0.0520325
3642	locus_101045	271	locus_101045_271	0.09922	-0.95802	0.80393	-0.07059	0.22253		78	34	52	28	0.303571	0.35	0.0464286
3785	locus_104593	257	locus_104593_257	0.09922	-0.95802	0.80393	-0.047231	0.22547		66	10	34	2	0.131579	0.0555556	0.0760234
4032	locus_114606	59	locus_114606_59	0.09922	-0.95802	0.80393	-0.049707	0.22593		107	9	70	6	0.0775862	0.0789474	0.00136116
4207	locus_117340	73	locus_117340_73	0.09922	-0.95802	0.80393	-0.06894	0.2226		62	42	48	22	0.403846	0.314286	0.0895604
4275	locus_117836	191	locus_117836_191	0.09922	-0.95802	0.80393	-0.05558	0.22442		23	95	22	54	0.805085	0.710526	0.0945584
4537	locus_121140	130	locus_121140_130	0.09922	-0.95802	0.80393	-0.066289	0.22321		58	32	38	18	0.355556	0.321429	0.034127
4668	locus_124098	253	locus_124098_253	0.09922	-0.95802	0.80393	-0.042734	0.22698		8	104	4	78	0.928571	0.95122	0.0226481
451	locus_12606	55	locus_12606_55	0.09922	-0.95802	0.80393	-0.044122	0.22615		9	85	5	65	0.904255	0.928571	0.0243161
4946	locus_127868	233	locus_127868_233	0.09922	-0.95802	0.80393	-0.063254	0.22366		98	20	67	11	0.169492	0.141026	0.0284659
5066	locus_128932	29	locus_128932_29	0.09922	-0.95802	0.80393	-0.050414	0.22528		12	76	5	55	0.863636	0.916667	0.0530303
5116	locus_129217	251	locus_129217_251	0.09922	-0.95802	0.80393	-0.048623	0.22544		10	86	8	62	0.895833	0.885714	0.010119
5650	locus_144015	173	locus_144015_173	0.09922	-0.95802	0.80393	-0.06107	0.22371		64	12	42	10	0.157895	0.192308	0.034413
5891	locus_149569	72	locus_149569_72	0.09922	-0.95802	0.80393	-0.050974	0.2258		7	109	6	70	0.939655	0.921053	0.0186025
5932	locus_149972	141	locus_149972_141	0.09922	-0.95802	0.80393	-0.061071	0.22428		92	16	61	11	0.148148	0.152778	0.00462963
6462	locus_156041	123	locus_156041_123	0.09922	-0.95802	0.80393	-0.060857	0.22415		47	27	27	23	0.364865	0.46	0.0951351
6551	locus_157677	71	locus_157677_71	0.09922	-0.95802	0.80393	-0.070704	0.22267		36	34	28	26	0.485714	0.481481	0.0042328
6570	locus_158053	194	locus_158053_194	0.09922	-0.95802	0.80393	-0.058983	0.22405		21	67	11	51	0.761364	0.822581	0.061217
6648	locus_159118	232	locus_159118_232	0.09922	-0.95802	0.80393	-0.0517	0.22548		97	11	68	6	0.101852	0.0810811	0.0207708
6784	locus_160624	146	locus_160624_146	0.09922	-0.95802	0.80393	-0.044553	0.22594		106	12	63	15	0.101695	0.192308	0.0906128
6960	locus_167195	192	locus_167195_192	0.09922	-0.95802	0.80393	-0.06334	0.22342		47	71	32	48	0.601695	0.6	0.00169492
640	locus_16840	56	locus_16840_56	0.09922	-0.95802	0.80393	-0.058421	0.22426		79	19	51	21	0.193878	0.291667	0.0977891
642	locus_16840	79	locus_16840_79	0.09922	-0.95802	0.80393	-0.059727	0.22385		19	81	17	55	0.81	0.763889	0.0461111
6988	locus_169391	33	locus_169391_33	0.09922	-0.95802	0.80393	-0.042567	0.22659		92	6	38	4	0.0612245	0.0952381	0.0340136
718	locus_17478	225	locus_17478_225	0.09922	-0.95802	0.80393	-0.05122	0.22535		90	10	64	8	0.1	0.111111	0.0111111
866	locus_20647	39	locus_20647_39	0.09922	-0.95802	0.80393	0.067697	0.24413		18	88	47	3	0.830189	0.06	0.770189
1216	locus_29831	163	locus_29831_163	0.09922	-0.95802	0.80393	-0.045143	0.22648		7	113	6	70	0.941667	0.921053	0.020614
1392	locus_32903	80	locus_32903_80	0.09922	-0.95802	0.80393	-0.050693	0.22559		6	70	4	56	0.921053	0.933333	0.0122807
1398	locus_32903	153	locus_32903_153	0.09922	-0.95802	0.80393	-0.048025	0.22602		6	70	4	56	0.921053	0.933333	0.0122807
1454	locus_33694	98	locus_33694_98	0.09922	-0.95802	0.80393	-0.065101	0.22353		19	61	11	33	0.7625	0.75	0.0125
1590	locus_34365	69	locus_34365_69	0.09922	-0.95802	0.80393	-0.058455	0.22372		36	66	36	44	0.647059	0.55	0.0970588
2202	locus_52520	275	locus_52520_275	0.09922	-0.95802	0.80393	-0.059189	0.22391		39	29	22	24	0.426471	0.521739	0.0952685
2213	locus_52699	2	locus_52699_2	0.09922	-0.95802	0.80393	-0.044085	0.2265		78	6	49	5	0.0714286	0.0925926	0.021164
2293	locus_53849	78	locus_53849_78	0.09922	-0.95802	0.80393	-0.044937	0.22666		7	111	5	77	0.940678	0.939024	0.00165358
2432	locus_57704	31	locus_57704_31	0.09922	-0.95802	0.80393	-0.059323	0.2241		13	45	9	33	0.775862	0.785714	0.00985222
2654	locus_66327	152	locus_66327_152	0.09922	-0.95802	0.80393	0.07121	0.2448		102	14	8	72	0.12069	0.9	0.77931
2873	locus_72039	238	locus_72039_238	0.09922	-0.95802	0.80393	-0.051515	0.22495		10	60	10	38	0.857143	0.791667	0.0654762
3027	locus_76116	255	locus_76116_255	0.09922	-0.95802	0.80393	-0.0674	0.22319		70	20	57	15	0.222222	0.208333	0.0138889
3185	locus_79747	80	locus_79747_80	0.09922	-0.95802	0.80393	-0.051373	0.22496		29	61	9	35	0.677778	0.795455	0.117677
3465	locus_96009	55	locus_96009_55	0.09922	-0.95802	0.80393	-0.044015	0.22642		11	81	5	67	0.880435	0.930556	0.0501208
3615	locus_100247	137	locus_100247_137	0.09902	-0.95899	0.80588	-0.056919	0.2247		55	7	42	4	0.112903	0.0869565	0.0259467
3727	locus_102379	265	locus_102379_265	0.09902	-0.95899	0.80588	-0.055073	0.22444		83	17	33	13	0.17	0.282609	0.112609
3937	locus_111892	148	locus_111892_148	0.09902	-0.95899	0.80588	-0.058028	0.22416		18	80	4	22	0.816327	0.846154	0.0298273
19	locus_1124	165	locus_1124_165	0.09902	-0.95899	0.80588	0.072988	0.24531		88	32	2	76	0.266667	0.974359	0.707692
4034	locus_114606	158	locus_114606_158	0.09902	-0.95899	0.80588	-0.061652	0.22381		56	60	31	47	0.517241	0.602564	0.0853227
4690	locus_125355	175	locus_125355_175	0.09902	-0.95899	0.80588	-0.035001	0.22825		3	77	5	73	0.9625	0.935897	0.0266026
4948	locus_127868	262	locus_127868_262	0.09902	-0.95899	0.80588	-0.059726	0.22425		98	20	67	11	0.169492	0.141026	0.0284659
4982	locus_128026	248	locus_128026_248	0.09902	-0.95899	0.80588	-0.054515	0.22456		36	80	20	60	0.689655	0.75	0.0603448
505	locus_13271	45	locus_13271_45	0.09902	-0.95899	0.80588	-0.035831	0.22737		6	84	2	50	0.933333	0.961538	0.0282051
510	locus_13271	172	locus_13271_172	0.09902	-0.95899	0.80588	-0.065603	0.22341		21	65	14	38	0.755814	0.730769	0.0250447
5349	locus_133915	174	locus_133915_174	0.09902	-0.95899	0.80588	-0.056826	0.22397		44	36	17	23	0.45	0.575	0.125
5608	locus_141668	196	locus_141668_196	0.09902	-0.95899	0.80588	-0.056615	0.2247		16	74	12	62	0.822222	0.837838	0.0156156
5981	locus_150211	190	locus_150211_190	0.09902	-0.95899	0.80588	-0.072551	0.22201		28	54	15	29	0.658537	0.659091	0.000554324
6430	locus_155828	188	locus_155828_188	0.09902	-0.95899	0.80588	-0.060088	0.22395		75	37	49	23	0.330357	0.319444	0.0109127
6535	locus_157551	79	locus_157551_79	0.09902	-0.95899	0.80588	-0.036613	0.22747		7	89	3	55	0.927083	0.948276	0.0211925
6586	locus_158204	64	locus_158204_64	0.09902	-0.95899	0.80588	-0.061726	0.22385		18	96	13	53	0.842105	0.80303	0.039075
6590	locus_158204	172	locus_158204_172	0.09902	-0.95899	0.80588	0.063857	0.24335		28	86	64	2	0.754386	0.030303	0.724083
574	locus_16002	9	locus_16002_9	0.09902	-0.95899	0.80588	0.074767	0.24554		7	87	33	5	0.925532	0.131579	0.793953
6952	locus_166768	72	locus_166768_72	0.09902	-0.95899	0.80588	-0.067171	0.22282		33	53	28	38	0.616279	0.575758	0.0405215
6957	locus_167195	141	locus_167195_141	0.09902	-0.95899	0.80588	-0.055703	0.22498		102	18	68	12	0.15	0.15	0
694	locus_17362	132	locus_17362_132	0.09902	-0.95899	0.80588	-0.059927	0.22366		52	34	35	15	0.395349	0.3	0.0953488
971	locus_23553	202	locus_23553_202	0.09902	-0.95899	0.80588	-0.059306	0.22418		83	21	63	13	0.201923	0.171053	0.0308704
1197	locus_29753	87	locus_29753_87	0.09902	-0.95899	0.80588	-0.056511	0.22469		11	63	7	41	0.851351	0.854167	0.00281532
1223	locus_29865	230	locus_29865_230	0.09902	-0.95899	0.80588	-0.039239	0.22702		9	107	3	79	0.922414	0.963415	0.0410008
1559	locus_34223	152	locus_34223_152	0.09902	-0.95899	0.80588	-0.059007	0.22401		24	86	17	55	0.781818	0.763889	0.0179293
1727	locus_39173	242	locus_39173_242	0.09902	-0.95899	0.80588	-0.052482	0.22546		6	94	3	51	0.94	0.944444	0.00444444
2040	locus_50966	59	locus_50966_59	0.09902	-0.95899	0.80588	-0.043651	0.22579		105	11	68	14	0.0948276	0.170732	0.0759041
2296	locus_53953	242	locus_53953_242	0.09902	-0.95899	0.80588	-0.058763	0.22416		39	29	38	18	0.426471	0.321429	0.105042
149	locus_6017	205	locus_6017_205	0.09902	-0.95899	0.80588	-0.062464	0.22387		26	94	11	69	0.783333	0.8625	0.0791667
2853	locus_72031	67	locus_72031_67	0.09902	-0.95899	0.80588	-0.051026	0.22509		13	87	9	59	0.87	0.867647	0.00235294
3002	locus_75359	146	locus_75359_146	0.09902	-0.95899	0.80588	-0.045555	0.22519		31	37	23	47	0.544118	0.671429	0.127311
3028	locus_76166	26	locus_76166_26	0.09902	-0.95899	0.80588	-0.068877	0.22295		39	39	27	19	0.5	0.413043	0.0869565
3624	locus_100783	142	locus_100783_142	0.09882	-0.95997	0.80822	-0.048317	0.22564		10	88	7	43	0.897959	0.86	0.0379592
354	locus_10204	212	locus_10204_212	0.09882	-0.95997	0.80822	-0.050962	0.22597		108	12	75	7	0.1	0.0853659	0.0146341
3782	locus_104593	126	locus_104593_126	0.09882	-0.95997	0.80822	-0.05519	0.22445		16	60	11	25	0.789474	0.694444	0.0950292
4059	locus_115109	118	locus_115109_118	0.09882	-0.95997	0.80822	-0.046244	0.2254		12	48	20	34	0.8	0.62963	0.17037
435	locus_11865	90	locus_11865_90	0.09882	-0.95997	0.80822	0.068303	0.24474		46	72	0	82	0.610169	1	0.389831
4516	locus_120855	250	locus_120855_250	0.09882	-0.95997	0.80822	-0.070186	0.22259		72	42	55	21	0.368421	0.276316	0.0921053
4611	locus_122381	126	locus_122381_126	0.09882	-0.95997	0.80822	-0.069237	0.22277		37	25	36	20	0.403226	0.357143	0.0460829
4612	locus_122381	165	locus_122381_165	0.09882	-0.95997	0.80822	-0.054673	0.22414		47	15	38	16	0.241935	0.296296	0.0543608
4676	locus_124377	181	locus_124377_181	0.09882	-0.95997	0.80822	-0.054894	0.22454		44	30	17	19	0.405405	0.527778	0.122372
4783	locus_126677	262	locus_126677_262	0.09882	-0.95997	0.80822	-0.055527	0.22453		11	87	9	45	0.887755	0.833333	0.0544218
4949	locus_127868	268	locus_127868_268	0.09882	-0.95997	0.80822	-0.054045	0.22427		41	77	35	43	0.652542	0.551282	0.10126
5256	locus_131661	66	locus_131661_66	0.09882	-0.95997	0.80822	-0.064364	0.22328		50	26	32	16	0.342105	0.333333	0.00877193
5345	locus_133831	106	locus_133831_106	0.09882	-0.95997	0.80822	-0.0603	0.22437		84	20	52	18	0.192308	0.257143	0.0648352
5399	locus_135864	107	locus_135864_107	0.09882	-0.95997	0.80822	0.069406	0.24455		93	23	3	61	0.198276	0.953125	0.754849
5892	locus_149569	106	locus_149569_106	0.09882	-0.95997	0.80822	-0.03756	0.2272		111	5	73	3	0.0431034	0.0394737	0.00362976
6087	locus_152361	38	locus_152361_38	0.09882	-0.95997	0.80822	-0.036758	0.22711		14	86	3	73	0.86	0.960526	0.100526
6251	locus_154004	98	locus_154004_98	0.09882	-0.95997	0.80822	-0.031711	0.22821		89	9	73	3	0.0918367	0.0394737	0.0523631
6459	locus_156011	257	locus_156011_257	0.09882	-0.95997	0.80822	-0.061161	0.22365		35	23	33	21	0.396552	0.388889	0.00766284
6872	locus_163969	44	locus_163969_44	0.09882	-0.95997	0.80822	-0.063618	0.22323		52	30	38	34	0.365854	0.472222	0.106369
6947	locus_166701	220	locus_166701_220	0.09882	-0.95997	0.80822	-0.054199	0.22474		93	11	68	8	0.105769	0.105263	0.000506073
6984	locus_169339	103	locus_169339_103	0.09882	-0.95997	0.80822	0.064555	0.24333		12	108	70	10	0.9	0.125	0.775
7035	locus_169847	72	locus_169847_72	0.09882	-0.95997	0.80822	-0.07362	0.22258		19	99	15	67	0.838983	0.817073	0.0219099
42	locus_2663	108	locus_2663_108	0.09882	-0.95997	0.80822	0.071871	0.24493		89	25	3	73	0.219298	0.960526	0.741228
1260	locus_29994	98	locus_29994_98	0.09882	-0.95997	0.80822	-0.060539	0.22368		12	40	15	33	0.769231	0.6875	0.0817308
1463	locus_33787	137	locus_33787_137	0.09882	-0.95997	0.80822	-0.06581	0.22313		77	33	56	20	0.3	0.263158	0.0368421
1549	locus_34087	222	locus_34087_222	0.09882	-0.95997	0.80822	-0.045492	0.22576		11	81	4	62	0.880435	0.939394	0.0589592
1652	locus_34962	23	locus_34962_23	0.09882	-0.95997	0.80822	-0.045694	0.22583		105	13	60	14	0.110169	0.189189	0.0790197
1788	locus_41075	130	locus_41075_130	0.09882	-0.95997	0.80822	-0.050386	0.22494		40	64	17	59	0.615385	0.776316	0.160931
1799	locus_41441	191	locus_41441_191	0.09882	-0.95997	0.80822	-0.05821	0.22403		27	79	14	28	0.745283	0.666667	0.0786164
1898	locus_45588	25	locus_45588_25	0.09882	-0.95997	0.80822	-0.039234	0.22695		70	4	52	4	0.0540541	0.0714286	0.0173745
2070	locus_51326	221	locus_51326_221	0.09882	-0.95997	0.80822	-0.037819	0.22682		101	5	61	9	0.0471698	0.128571	0.0814016
2307	locus_54028	2	locus_54028_2	0.09882	-0.95997	0.80822	-0.048036	0.22585		84	14	58	16	0.142857	0.216216	0.0733591
2325	locus_54394	156	locus_54394_156	0.09882	-0.95997	0.80822	-0.045503	0.22564		16	62	5	45	0.794872	0.9	0.105128
2436	locus_57704	69	locus_57704_69	0.09882	-0.95997	0.80822	-0.056464	0.22433		43	15	30	12	0.258621	0.285714	0.0270936
2698	locus_66830	256	locus_66830_256	0.09882	-0.95997	0.80822	-0.050923	0.22486		63	37	49	13	0.37	0.209677	0.160323
3047	locus_76560	41	locus_76560_41	0.09882	-0.95997	0.80822	-0.063304	0.22313		26	44	15	35	0.628571	0.7	0.0714286
3220	locus_80688	40	locus_80688_40	0.09882	-0.95997	0.80822	-0.052798	0.22517		95	17	62	16	0.151786	0.205128	0.0533425
3380	locus_88968	76	locus_88968_76	0.09882	-0.95997	0.80822	-0.049617	0.22554		100	8	71	9	0.0740741	0.1125	0.0384259
3530	locus_98000	149	locus_98000_149	0.09882	-0.95997	0.80822	-0.057179	0.22463		8	88	8	58	0.916667	0.878788	0.0378788
3592	locus_99534	102	locus_99534_102	0.09882	-0.95997	0.80822	-0.046427	0.22587		91	9	53	9	0.09	0.145161	0.0551613
3661	locus_101353	151	locus_101353_151	0.09862	-0.96094	0.81039	-0.059997	0.22407		100	18	63	17	0.152542	0.2125	0.0599576
362	locus_10537	143	locus_10537_143	0.09862	-0.96094	0.81039	-0.054335	0.22459		38	30	34	16	0.441176	0.32	0.121176
3895	locus_108491	174	locus_108491_174	0.09862	-0.96094	0.81039	-0.065338	0.22352		96	22	44	8	0.186441	0.153846	0.0325945
4621	locus_122610	206	locus_122610_206	0.09862	-0.96094	0.81039	-0.046613	0.22606		69	5	44	4	0.0675676	0.0833333	0.0157658
4681	locus_124377	263	locus_124377_263	0.09862	-0.96094	0.81039	-0.056942	0.22424		61	13	27	9	0.175676	0.25	0.0743243
4893	locus_127562	122	locus_127562_122	0.09862	-0.96094	0.81039	-0.030487	0.22852		109	7	76	4	0.0603448	0.05	0.0103448
5028	locus_128558	146	locus_128558_146	0.09862	-0.96094	0.81039	-0.053937	0.22454		61	15	27	11	0.197368	0.289474	0.0921053
5067	locus_128932	39	locus_128932_39	0.09862	-0.96094	0.81039	-0.065657	0.2232		14	74	13	47	0.840909	0.783333	0.0575758
487	locus_13079	185	locus_13079_185	0.09862	-0.96094	0.81039	-0.058385	0.22401		44	34	35	41	0.435897	0.539474	0.103576
5421	locus_136361	171	locus_136361_171	0.09862	-0.96094	0.81039	-0.057819	0.22443		68	22	46	12	0.244444	0.206897	0.0375479
5467	locus_137187	278	locus_137187_278	0.09862	-0.96094	0.81039	-0.065766	0.22308		20	28	17	41	0.583333	0.706897	0.123563
5742	locus_147927	129	locus_147927_129	0.09862	-0.96094	0.81039	-0.055762	0.22466		91	15	59	9	0.141509	0.132353	0.00915649
5773	locus_148762	225	locus_148762_225	0.09862	-0.96094	0.81039	-0.044402	0.22537		43	49	42	22	0.532609	0.34375	0.188859
5794	locus_148920	270	locus_148920_270	0.09862	-0.96094	0.81039	-0.049114	0.22551		92	8	62	8	0.08	0.114286	0.0342857
5807	locus_148980	60	locus_148980_60	0.09862	-0.96094	0.81039	-0.045212	0.22634		100	12	70	4	0.107143	0.0540541	0.0530888
5980	locus_150211	187	locus_150211_187	0.09862	-0.96094	0.81039	-0.063566	0.22367		19	67	8	36	0.77907	0.818182	0.0391121
6131	locus_152755	145	locus_152755_145	0.09862	-0.96094	0.81039	-0.049355	0.22559		14	80	8	64	0.851064	0.888889	0.0378251
6274	locus_154278	172	locus_154278_172	0.09862	-0.96094	0.81039	-0.057875	0.22454		89	11	57	9	0.11	0.136364	0.0263636
6314	locus_154669	117	locus_154669_117	0.09862	-0.96094	0.81039	-0.064112	0.22333		78	36	50	30	0.315789	0.375	0.0592105
6441	locus_155931	89	locus_155931_89	0.09862	-0.96094	0.81039	-0.037282	0.22707		13	91	3	55	0.875	0.948276	0.0732759
6460	locus_156041	46	locus_156041_46	0.09862	-0.96094	0.81039	-0.050382	0.22545		68	8	45	5	0.105263	0.1	0.00526316
6670	locus_159285	53	locus_159285_53	0.09862	-0.96094	0.81039	-0.068861	0.22261		45	31	31	23	0.407895	0.425926	0.0180312
6689	locus_159482	122	locus_159482_122	0.09862	-0.96094	0.81039	-0.063423	0.22338		20	80	16	48	0.8	0.75	0.05
573	locus_16002	8	locus_16002_8	0.09862	-0.96094	0.81039	0.070842	0.24473		7	87	33	5	0.925532	0.131579	0.793953
588	locus_16175	274	locus_16175_274	0.09862	-0.96094	0.81039	-0.05542	0.22492		5	63	4	46	0.926471	0.92	0.00647059
6990	locus_169391	165	locus_169391_165	0.09862	-0.96094	0.81039	-0.044809	0.22594		81	17	31	11	0.173469	0.261905	0.0884354
746	locus_17993	113	locus_17993_113	0.09862	-0.96094	0.81039	-0.066179	0.22303		30	58	15	47	0.659091	0.758065	0.0989736
793	locus_18660	129	locus_18660_129	0.09862	-0.96094	0.81039	-0.062374	0.22345		58	24	36	24	0.292683	0.4	0.107317
1415	locus_32918	207	locus_32918_207	0.09862	-0.96094	0.81039	-0.05294	0.22459		43	47	38	22	0.522222	0.366667	0.155556
1529	locus_34048	105	locus_34048_105	0.09862	-0.96094	0.81039	-0.045037	0.22627		114	6	72	8	0.05	0.1	0.05
1604	locus_34407	110	locus_34407_110	0.09862	-0.96094	0.81039	-0.059742	0.22391		55	41	51	27	0.427083	0.346154	0.0809295
2132	locus_51740	76	locus_51740_76	0.09862	-0.96094	0.81039	-0.041882	0.22629		71	7	44	10	0.0897436	0.185185	0.0954416
2534	locus_61057	117	locus_61057_117	0.09862	-0.96094	0.81039	-0.055482	0.22475		82	14	56	10	0.145833	0.151515	0.00568182
2618	locus_65365	208	locus_65365_208	0.09862	-0.96094	0.81039	-0.066925	0.22294		80	38	47	27	0.322034	0.364865	0.042831
3165	locus_79257	9	locus_79257_9	0.09862	-0.96094	0.81039	-0.040711	0.22746		98	6	74	4	0.0576923	0.0512821	0.00641026
3223	locus_80688	108	locus_80688_108	0.09862	-0.96094	0.81039	-0.049852	0.22581		13	99	6	72	0.883929	0.923077	0.0391484
3256	locus_81424	136	locus_81424_136	0.09862	-0.96094	0.81039	-0.055724	0.22466		112	8	72	8	0.0666667	0.1	0.0333333
3295	locus_82951	265	locus_82951_265	0.09862	-0.96094	0.81039	-0.047333	0.22583		7	77	7	59	0.916667	0.893939	0.0227273
3597	locus_99534	242	locus_99534_242	0.09862	-0.96094	0.81039	-0.055786	0.22421		23	77	21	41	0.77	0.66129	0.10871
3724	locus_102379	105	locus_102379_105	0.09842	-0.96192	0.81237	-0.062659	0.22364		21	81	15	31	0.794118	0.673913	0.120205
381	locus_11021	29	locus_11021_29	0.09842	-0.96192	0.81237	-0.052689	0.22493		92	26	54	24	0.220339	0.307692	0.0873533
4238	locus_117558	261	locus_117558_261	0.09842	-0.96192	0.81237	-0.036149	0.22781		5	81	2	68	0.94186	0.971429	0.0295681
4297	locus_117882	196	locus_117882_196	0.09842	-0.96192	0.81237	0.064517	0.24345		1	119	47	33	0.991667	0.4125	0.579167
4659	locus_123415	149	locus_123415_149	0.09842	-0.96192	0.81237	-0.053106	0.22463		11	79	8	32	0.877778	0.8	0.0777778
4889	locus_127562	86	locus_127562_86	0.09842	-0.96192	0.81237	-0.046737	0.22616		7	109	4	76	0.939655	0.95	0.0103448
5161	locus_129936	110	locus_129936_110	0.09842	-0.96192	0.81237	-0.059723	0.22371		80	16	47	13	0.166667	0.216667	0.05
531	locus_13512	234	locus_13512_234	0.09842	-0.96192	0.81237	-0.044474	0.22668		7	71	3	55	0.910256	0.948276	0.0380195
5411	locus_136175	42	locus_136175_42	0.09842	-0.96192	0.81237	-0.054365	0.22452		37	31	37	19	0.455882	0.339286	0.116597
5417	locus_136277	227	locus_136277_227	0.09842	-0.96192	0.81237	-0.060962	0.22372		31	47	28	30	0.602564	0.517241	0.0853227
5498	locus_137475	195	locus_137475_195	0.09842	-0.96192	0.81237	-0.060296	0.22402		25	95	12	70	0.791667	0.853659	0.0619919
5624	locus_143046	228	locus_143046_228	0.09842	-0.96192	0.81237	-0.044932	0.22571		24	72	7	53	0.75	0.883333	0.133333
5642	locus_143871	103	locus_143871_103	0.09842	-0.96192	0.81237	-0.05496	0.22433		29	55	33	35	0.654762	0.514706	0.140056
547	locus_14590	92	locus_14590_92	0.09842	-0.96192	0.81237	-0.067611	0.22298		22	50	14	38	0.694444	0.730769	0.0363248
5867	locus_149382	250	locus_149382_250	0.09842	-0.96192	0.81237	-0.046745	0.22528		81	37	65	15	0.313559	0.1875	0.126059
5906	locus_149714	84	locus_149714_84	0.09842	-0.96192	0.81237	0.067421	0.24399		117	3	21	57	0.025	0.730769	0.705769
6111	locus_152540	178	locus_152540_178	0.09842	-0.96192	0.81237	-0.068907	0.22286		33	37	31	39	0.528571	0.557143	0.0285714
6237	locus_153916	188	locus_153916_188	0.09842	-0.96192	0.81237	-0.057823	0.2241		10	50	13	51	0.833333	0.796875	0.0364583
6440	locus_155931	6	locus_155931_6	0.09842	-0.96192	0.81237	-0.045357	0.22624		91	13	53	5	0.125	0.0862069	0.0387931
6679	locus_159288	2	locus_159288_2	0.09842	-0.96192	0.81237	0.051667	0.24164		58	28	72	0	0.325581	0	0.325581
596	locus_16237	151	locus_16237_151	0.09842	-0.96192	0.81237	0.072223	0.24501		1	115	52	30	0.991379	0.365854	0.625526
1024	locus_24523	226	locus_24523_226	0.09842	-0.96192	0.81237	-0.063255	0.22362		20	98	10	70	0.830508	0.875	0.0444915
1499	locus_33974	206	locus_33974_206	0.09842	-0.96192	0.81237	-0.063452	0.22319		65	27	28	18	0.293478	0.391304	0.0978261
1731	locus_39176	36	locus_39176_36	0.09842	-0.96192	0.81237	-0.065207	0.22346		65	25	45	17	0.277778	0.274194	0.00358423
1743	locus_39409	261	locus_39409_261	0.09842	-0.96192	0.81237	-0.054679	0.22424		19	61	15	33	0.7625	0.6875	0.075
1911	locus_45901	9	locus_45901_9	0.09842	-0.96192	0.81237	0.058036	0.24267		38	72	0	68	0.654545	1	0.345455
2154	locus_51818	8	locus_51818_8	0.09842	-0.96192	0.81237	-0.05527	0.22438		13	103	9	69	0.887931	0.884615	0.00331565
2254	locus_53126	249	locus_53126_249	0.09842	-0.96192	0.81237	-0.050939	0.22461		60	58	55	27	0.491525	0.329268	0.162257
2403	locus_57340	131	locus_57340_131	0.09842	-0.96192	0.81237	-0.0624	0.2233		32	82	32	50	0.719298	0.609756	0.109542
2514	locus_60689	156	locus_60689_156	0.09842	-0.96192	0.81237	-0.054607	0.22454		45	17	29	15	0.274194	0.340909	0.0667155
2632	locus_65495	179	locus_65495_179	0.09842	-0.96192	0.81237	-0.043542	0.22626		10	104	9	67	0.912281	0.881579	0.0307018
2938	locus_73332	240	locus_73332_240	0.09842	-0.96192	0.81237	-0.059747	0.22395		64	18	32	8	0.219512	0.2	0.0195122
3071	locus_76962	42	locus_76962_42	0.09842	-0.96192	0.81237	-0.044133	0.22619		103	15	77	5	0.127119	0.0609756	0.066143
3145	locus_78942	42	locus_78942_42	0.09842	-0.96192	0.81237	-0.057975	0.22418		61	13	41	15	0.175676	0.267857	0.0921815
3147	locus_78942	109	locus_78942_109	0.09842	-0.96192	0.81237	-0.043695	0.22607		7	67	9	47	0.905405	0.839286	0.0661197
3184	locus_79747	56	locus_79747_56	0.09842	-0.96192	0.81237	-0.044185	0.22607		8	80	5	37	0.909091	0.880952	0.0281385
3283	locus_82788	140	locus_82788_140	0.09842	-0.96192	0.81237	-0.063609	0.22348		39	47	32	32	0.546512	0.5	0.0465116
3783	locus_104593	181	locus_104593_181	0.09822	-0.9629	0.81401	-0.049538	0.22529		60	16	30	6	0.210526	0.166667	0.0438596
3872	locus_107387	89	locus_107387_89	0.09822	-0.9629	0.81401	-0.040345	0.22648		97	3	60	4	0.03	0.0625	0.0325
3928	locus_109996	172	locus_109996_172	0.09822	-0.9629	0.81401	-0.057532	0.22452		9	77	5	45	0.895349	0.9	0.00465116
3991	locus_113761	263	locus_113761_263	0.09822	-0.9629	0.81401	0.02701	0.23748		8	68	0	64	0.894737	1	0.105263
3998	locus_114240	53	locus_114240_53	0.09822	-0.9629	0.81401	-0.058968	0.22374		33	71	13	49	0.682692	0.790323	0.10763
4124	locus_116371	32	locus_116371_32	0.09822	-0.9629	0.81401	-0.046938	0.22587		3	63	5	57	0.954545	0.919355	0.0351906
442	locus_12109	247	locus_12109_247	0.09822	-0.9629	0.81401	-0.04349	0.22646		30	2	66	4	0.0625	0.0571429	0.00535714
5325	locus_133054	137	locus_133054_137	0.09822	-0.9629	0.81401	-0.038284	0.22749		112	8	72	4	0.0666667	0.0526316	0.0140351
5541	locus_138197	87	locus_138197_87	0.09822	-0.9629	0.81401	-0.062501	0.22347		48	28	28	14	0.368421	0.333333	0.0350877
5717	locus_147420	32	locus_147420_32	0.09822	-0.9629	0.81401	-0.074326	0.2221		65	51	38	36	0.439655	0.486486	0.0468313
5728	locus_147640	29	locus_147640_29	0.09822	-0.9629	0.81401	-0.053814	0.22459		12	64	13	39	0.842105	0.75	0.0921053
5746	locus_147927	202	locus_147927_202	0.09822	-0.9629	0.81401	-0.05981	0.22382		69	37	35	33	0.349057	0.485294	0.136238
5850	locus_149378	9	locus_149378_9	0.09822	-0.9629	0.81401	-0.046849	0.2264		6	112	5	71	0.949153	0.934211	0.014942
6025	locus_150654	238	locus_150654_238	0.09822	-0.9629	0.81401	-0.054637	0.22494		96	16	64	8	0.142857	0.111111	0.031746
6285	locus_154456	183	locus_154456_183	0.09822	-0.9629	0.81401	-0.042569	0.22665		89	11	68	6	0.11	0.0810811	0.0289189
6345	locus_155214	112	locus_155214_112	0.09822	-0.9629	0.81401	-0.048657	0.22606		7	113	5	77	0.941667	0.939024	0.00264228
6986	locus_169391	27	locus_169391_27	0.09822	-0.9629	0.81401	-0.057233	0.22403		21	71	13	25	0.771739	0.657895	0.113844
6987	locus_169391	32	locus_169391_32	0.09822	-0.9629	0.81401	-0.043559	0.22643		6	92	4	38	0.938776	0.904762	0.0340136
56	locus_2836	143	locus_2836_143	0.09822	-0.9629	0.81401	-0.052998	0.22477		52	10	48	8	0.16129	0.142857	0.0184332
1419	locus_32999	205	locus_32999_205	0.09822	-0.9629	0.81401	-0.062179	0.22405		83	19	51	13	0.186275	0.203125	0.0168505
1535	locus_34059	181	locus_34059_181	0.09822	-0.9629	0.81401	0.071907	0.24535		118	0	54	26	0	0.325	0.325
96	locus_3608	269	locus_3608_269	0.09822	-0.9629	0.81401	-0.063917	0.22382		100	14	65	11	0.122807	0.144737	0.0219298
1729	locus_39173	247	locus_39173_247	0.09822	-0.9629	0.81401	-0.068	0.22284		33	65	20	34	0.663265	0.62963	0.0336357
1845	locus_42538	260	locus_42538_260	0.09822	-0.9629	0.81401	-0.049947	0.22549		8	104	4	58	0.928571	0.935484	0.00691244
2157	locus_51818	98	locus_51818_98	0.09822	-0.9629	0.81401	-0.051618	0.22547		105	11	72	6	0.0948276	0.0769231	0.0179045
2172	locus_51899	3	locus_51899_3	0.09822	-0.9629	0.81401	-0.042858	0.22654		7	113	6	76	0.941667	0.926829	0.0148374
2603	locus_63450	54	locus_63450_54	0.09822	-0.9629	0.81401	-0.045788	0.22582		106	12	62	14	0.101695	0.184211	0.0825156
2682	locus_66820	230	locus_66820_230	0.09822	-0.9629	0.81401	-0.050893	0.22484		38	68	37	31	0.641509	0.455882	0.185627
2730	locus_67888	5	locus_67888_5	0.09822	-0.9629	0.81401	0.068305	0.24457		92	0	44	24	0	0.352941	0.352941
2875	locus_72039	254	locus_72039_254	0.09822	-0.9629	0.81401	-0.051953	0.22462		23	43	9	39	0.651515	0.8125	0.160985
3124	locus_78473	126	locus_78473_126	0.09822	-0.9629	0.81401	-0.05929	0.22379		36	76	16	58	0.678571	0.783784	0.105212
3198	locus_80233	30	locus_80233_30	0.09822	-0.9629	0.81401	-0.062883	0.22366		87	33	58	22	0.275	0.275	0
3800	locus_104867	174	locus_104867_174	0.09802	-0.96388	0.81609	-0.058557	0.22403		35	59	33	39	0.62766	0.541667	0.0859929
3873	locus_107387	126	locus_107387_126	0.09802	-0.96388	0.81609	-0.032463	0.22785		97	3	60	4	0.03	0.0625	0.0325
3936	locus_111892	109	locus_111892_109	0.09802	-0.96388	0.81609	-0.06022	0.22412		22	76	6	20	0.77551	0.769231	0.00627943
4399	locus_118655	252	locus_118655_252	0.09802	-0.96388	0.81609	-0.059187	0.22408		26	94	22	58	0.783333	0.725	0.0583333
4511	locus_120855	190	locus_120855_190	0.09802	-0.96388	0.81609	-0.05383	0.22478		100	12	64	12	0.107143	0.157895	0.0507519
4512	locus_120855	220	locus_120855_220	0.09802	-0.96388	0.81609	-0.068884	0.22305		72	42	52	24	0.368421	0.315789	0.0526316
4665	locus_124098	210	locus_124098_210	0.09802	-0.96388	0.81609	-0.04222	0.22587		18	94	26	56	0.839286	0.682927	0.156359
4694	locus_125406	64	locus_125406_64	0.09802	-0.96388	0.81609	-0.051357	0.2256		8	112	4	78	0.933333	0.95122	0.0178862
5089	locus_129008	72	locus_129008_72	0.09802	-0.96388	0.81609	-0.051231	0.22469		28	34	30	18	0.548387	0.375	0.173387
5144	locus_129845	4	locus_129845_4	0.09802	-0.96388	0.81609	-0.05909	0.22404		54	62	33	49	0.534483	0.597561	0.0630782
482	locus_13079	46	locus_13079_46	0.09802	-0.96388	0.81609	-0.035227	0.22793		4	74	4	72	0.948718	0.947368	0.00134953
5420	locus_136277	268	locus_136277_268	0.09802	-0.96388	0.81609	-0.063643	0.22353		67	13	49	11	0.1625	0.183333	0.0208333
5528	locus_137928	270	locus_137928_270	0.09802	-0.96388	0.81609	-0.05885	0.22427		99	19	71	11	0.161017	0.134146	0.0268706
5547	locus_138213	28	locus_138213_28	0.09802	-0.96388	0.81609	-0.048894	0.2255		19	77	9	63	0.802083	0.875	0.0729167
5740	locus_147927	84	locus_147927_84	0.09802	-0.96388	0.81609	-0.067399	0.22294		68	38	46	22	0.358491	0.323529	0.0349612
5958	locus_150078	162	locus_150078_162	0.09802	-0.96388	0.81609	-0.047523	0.22559		78	6	46	6	0.0714286	0.115385	0.043956
6147	locus_152799	76	locus_152799_76	0.09802	-0.96388	0.81609	-0.051432	0.22537		111	9	73	7	0.075	0.0875	0.0125
6239	locus_153916	232	locus_153916_232	0.09802	-0.96388	0.81609	-0.047338	0.22541		9	51	7	57	0.85	0.890625	0.040625
6498	locus_156409	140	locus_156409_140	0.09802	-0.96388	0.81609	-0.030325	0.22872		59	3	46	2	0.0483871	0.0416667	0.00672043
6542	locus_157551	229	locus_157551_229	0.09802	-0.96388	0.81609	-0.060806	0.22362		52	42	26	30	0.446809	0.535714	0.0889058
6649	locus_159118	248	locus_159118_248	0.09802	-0.96388	0.81609	-0.045031	0.2264		7	101	5	69	0.935185	0.932432	0.00275275
6841	locus_162460	46	locus_162460_46	0.09802	-0.96388	0.81609	-0.062848	0.22342		70	38	54	24	0.351852	0.307692	0.0441595
1034	locus_24862	10	locus_24862_10	0.09802	-0.96388	0.81609	-0.0584	0.22433		47	19	27	17	0.287879	0.386364	0.0984848
1701	locus_37984	104	locus_37984_104	0.09802	-0.96388	0.81609	-0.065451	0.22307		50	64	43	39	0.561404	0.47561	0.0857938
1809	locus_41844	128	locus_41844_128	0.09802	-0.96388	0.81609	-0.057104	0.2241		84	34	48	32	0.288136	0.4	0.111864
1810	locus_41844	140	locus_41844_140	0.09802	-0.96388	0.81609	-0.049528	0.2253		107	11	71	9	0.0932203	0.1125	0.0192797
1839	locus_42445	231	locus_42445_231	0.09802	-0.96388	0.81609	-0.051368	0.22525		94	16	61	17	0.145455	0.217949	0.0724942
1937	locus_46999	172	locus_46999_172	0.09802	-0.96388	0.81609	-0.055746	0.2248		107	9	67	9	0.0775862	0.118421	0.0408348
2038	locus_50879	251	locus_50879_251	0.09802	-0.96388	0.81609	-0.054315	0.22502		74	22	58	12	0.229167	0.171429	0.0577381
2135	locus_51740	111	locus_51740_111	0.09802	-0.96388	0.81609	-0.046178	0.22545		70	8	42	12	0.102564	0.222222	0.119658
2263	locus_53354	218	locus_53354_218	0.09802	-0.96388	0.81609	0.013996	0.23527		7	57	0	46	0.890625	1	0.109375
2584	locus_62497	82	locus_62497_82	0.09802	-0.96388	0.81609	-0.046923	0.22535		101	15	55	17	0.12931	0.236111	0.106801
2585	locus_62497	193	locus_62497_193	0.09802	-0.96388	0.81609	-0.053137	0.225		9	105	10	68	0.921053	0.871795	0.0492578
2660	locus_66491	20	locus_66491_20	0.09802	-0.96388	0.81609	-0.040722	0.22672		4	94	5	65	0.959184	0.928571	0.0306122
2663	locus_66491	46	locus_66491_46	0.09802	-0.96388	0.81609	-0.069244	0.22287		47	45	34	32	0.48913	0.484848	0.00428195
2777	locus_70739	236	locus_70739_236	0.09802	-0.96388	0.81609	-0.058138	0.22399		73	19	46	24	0.206522	0.342857	0.136335
2872	locus_72039	235	locus_72039_235	0.09802	-0.96388	0.81609	-0.041185	0.22602		6	64	10	38	0.914286	0.791667	0.122619
2913	locus_73020	106	locus_73020_106	0.09802	-0.96388	0.81609	-0.059331	0.22395		32	22	31	27	0.407407	0.465517	0.0581098
3381	locus_88968	79	locus_88968_79	0.09802	-0.96388	0.81609	-0.043741	0.226		66	40	63	17	0.377358	0.2125	0.164858
3471	locus_96009	160	locus_96009_160	0.09802	-0.96388	0.81609	-0.052599	0.22507		81	11	65	7	0.119565	0.0972222	0.022343
3529	locus_98000	109	locus_98000_109	0.09802	-0.96388	0.81609	-0.056325	0.22406		16	76	15	51	0.826087	0.772727	0.0533597
3602	locus_99736	11	locus_99736_11	0.09802	-0.96388	0.81609	-0.042536	0.22652		6	70	2	44	0.921053	0.956522	0.0354691
3812	locus_104979	46	locus_104979_46	0.09782	-0.96487	0.81747	0.076753	0.24614		22	60	45	1	0.731707	0.0217391	0.709968
4153	locus_116742	223	locus_116742_223	0.09782	-0.96487	0.81747	-0.062984	0.22362		53	37	37	19	0.411111	0.339286	0.0718254
4355	locus_118440	6	locus_118440_6	0.09782	-0.96487	0.81747	-0.041862	0.22614		41	77	14	62	0.652542	0.815789	0.163247
4602	locus_122381	16	locus_122381_16	0.09782	-0.96487	0.81747	-0.06575	0.22315		18	44	16	38	0.709677	0.703704	0.00597372
5362	locus_134435	134	locus_134435_134	0.09782	-0.96487	0.81747	-0.052816	0.22491		87	13	41	7	0.13	0.145833	0.0158333
5572	locus_139814	260	locus_139814_260	0.09782	-0.96487	0.81747	-0.058221	0.2239		53	17	42	8	0.242857	0.16	0.0828571
5649	locus_144015	172	locus_144015_172	0.09782	-0.96487	0.81747	-0.059028	0.22432		64	12	42	10	0.157895	0.192308	0.034413
5779	locus_148882	168	locus_148882_168	0.09782	-0.96487	0.81747	-0.041136	0.22629		9	65	11	31	0.878378	0.738095	0.140283
5843	locus_149315	202	locus_149315_202	0.09782	-0.96487	0.81747	-0.055379	0.22471		15	101	12	52	0.87069	0.8125	0.0581897
5934	locus_149972	156	locus_149972_156	0.09782	-0.96487	0.81747	-0.059685	0.22409		15	93	11	61	0.861111	0.847222	0.0138889
6712	locus_159877	164	locus_159877_164	0.09782	-0.96487	0.81747	-0.065511	0.22306		60	30	40	20	0.333333	0.333333	0
6748	locus_160206	211	locus_160206_211	0.09782	-0.96487	0.81747	-0.049348	0.22541		13	59	4	40	0.819444	0.909091	0.0896465
6785	locus_160624	153	locus_160624_153	0.09782	-0.96487	0.81747	0.027216	0.23755		13	105	0	80	0.889831	1	0.110169
7005	locus_169560	113	locus_169560_113	0.09782	-0.96487	0.81747	-0.050442	0.22539		70	8	60	4	0.102564	0.0625	0.0400641
736	locus_17781	156	locus_17781_156	0.09782	-0.96487	0.81747	-0.045414	0.22568		68	32	61	11	0.32	0.152778	0.167222
812	locus_19011	245	locus_19011_245	0.09782	-0.96487	0.81747	-0.059819	0.22416		10	54	12	52	0.84375	0.8125	0.03125
1548	locus_34087	172	locus_34087_172	0.09782	-0.96487	0.81747	-0.048174	0.2256		81	11	62	4	0.119565	0.0606061	0.0589592
100	locus_4817	256	locus_4817_256	0.09782	-0.96487	0.81747	0.05431	0.24209		64	22	64	0	0.255814	0	0.255814
2066	locus_51326	82	locus_51326_82	0.09782	-0.96487	0.81747	-0.049001	0.22548		98	8	63	9	0.0754717	0.125	0.0495283
2153	locus_51797	288	locus_51797_288	0.09782	-0.96487	0.81747	-0.070658	0.22262		34	18	35	19	0.346154	0.351852	0.00569801
2155	locus_51818	13	locus_51818_13	0.09782	-0.96487	0.81747	-0.049514	0.22568		103	13	69	9	0.112069	0.115385	0.00331565
143	locus_6017	82	locus_6017_82	0.09782	-0.96487	0.81747	-0.049525	0.2251		30	90	31	49	0.75	0.6125	0.1375
2774	locus_70739	106	locus_70739_106	0.09782	-0.96487	0.81747	-0.060406	0.22377		58	34	52	18	0.369565	0.257143	0.112422
2836	locus_71612	189	locus_71612_189	0.09782	-0.96487	0.81747	-0.059393	0.22427		25	63	12	34	0.715909	0.73913	0.0232213
3086	locus_77153	132	locus_77153_132	0.09782	-0.96487	0.81747	-0.059725	0.22374		46	18	28	18	0.28125	0.391304	0.110054
3142	locus_78923	182	locus_78923_182	0.09782	-0.96487	0.81747	0.054718	0.24201		98	0	54	16	0	0.228571	0.228571
3302	locus_83349	87	locus_83349_87	0.09782	-0.96487	0.81747	-0.039402	0.22711		94	10	66	4	0.0961538	0.0571429	0.039011
3327	locus_85620	254	locus_85620_254	0.09782	-0.96487	0.81747	-0.031748	0.22807		90	2	53	3	0.0217391	0.0535714	0.0318323
3499	locus_97130	50	locus_97130_50	0.09782	-0.96487	0.81747	-0.057859	0.22441		16	86	13	63	0.843137	0.828947	0.0141899
3725	locus_102379	148	locus_102379_148	0.09762	-0.96585	0.81953	-0.050032	0.22486		86	16	34	12	0.156863	0.26087	0.104007
4274	locus_117836	177	locus_117836_177	0.09762	-0.96585	0.81953	-0.048047	0.226		105	13	69	7	0.110169	0.0921053	0.0180642
4408	locus_118772	180	locus_118772_180	0.09762	-0.96585	0.81953	-0.054822	0.22417		13	65	14	40	0.833333	0.740741	0.0925926
4572	locus_121952	56	locus_121952_56	0.09762	-0.96585	0.81953	-0.062769	0.22371		70	36	41	31	0.339623	0.430556	0.0909329
4858	locus_127150	116	locus_127150_116	0.09762	-0.96585	0.81953	-0.043663	0.22634		9	97	4	74	0.915094	0.948718	0.0336236
4959	locus_127890	145	locus_127890_145	0.09762	-0.96585	0.81953	-0.03914	0.22668		5	111	7	71	0.956897	0.910256	0.0466401
5126	locus_129637	190	locus_129637_190	0.09762	-0.96585	0.81953	0.039868	0.23945		99	19	80	0	0.161017	0	0.161017
5273	locus_131772	48	locus_131772_48	0.09762	-0.96585	0.81953	-0.054377	0.22499		107	9	72	8	0.0775862	0.1	0.0224138
5393	locus_135687	205	locus_135687_205	0.09762	-0.96585	0.81953	-0.04249	0.22653		104	6	67	7	0.0545455	0.0945946	0.0400491
5534	locus_137980	228	locus_137980_228	0.09762	-0.96585	0.81953	-0.043194	0.22646		110	10	76	4	0.0833333	0.05	0.0333333
5540	locus_138197	53	locus_138197_53	0.09762	-0.96585	0.81953	-0.053689	0.2248		21	57	14	28	0.730769	0.666667	0.0641026
5579	locus_140567	162	locus_140567_162	0.09762	-0.96585	0.81953	0.061346	0.24341		36	70	0	64	0.660377	1	0.339623
5917	locus_149727	131	locus_149727_131	0.09762	-0.96585	0.81953	-0.054798	0.22481		97	23	52	20	0.191667	0.277778	0.0861111
6041	locus_151842	78	locus_151842_78	0.09762	-0.96585	0.81953	-0.051773	0.22522		19	101	16	52	0.841667	0.764706	0.0769608
6096	locus_152407	113	locus_152407_113	0.09762	-0.96585	0.81953	-0.063765	0.22353		60	22	36	18	0.268293	0.333333	0.0650407
6544	locus_157551	265	locus_157551_265	0.09762	-0.96585	0.81953	0.028613	0.23759		12	82	0	58	0.87234	1	0.12766
6599	locus_158260	235	locus_158260_235	0.09762	-0.96585	0.81953	-0.057257	0.22423		52	22	42	30	0.297297	0.416667	0.119369
6650	locus_159128	94	locus_159128_94	0.09762	-0.96585	0.81953	-0.041859	0.22681		6	110	9	73	0.948276	0.890244	0.058032
6807	locus_160811	247	locus_160811_247	0.09762	-0.96585	0.81953	-0.060048	0.22399		98	20	62	18	0.169492	0.225	0.0555085
6859	locus_163004	51	locus_163004_51	0.09762	-0.96585	0.81953	0.045345	0.24027		79	27	74	0	0.254717	0	0.254717
6867	locus_163965	182	locus_163965_182	0.09762	-0.96585	0.81953	-0.050741	0.22526		76	8	44	6	0.0952381	0.12	0.0247619
6908	locus_165488	28	locus_165488_28	0.09762	-0.96585	0.81953	-0.030406	0.22831		103	11	73	3	0.0964912	0.0394737	0.0570175
867	locus_20647	67	locus_20647_67	0.09762	-0.96585	0.81953	0.066807	0.24378		18	88	47	3	0.830189	0.06	0.770189
1075	locus_25789	44	locus_25789_44	0.09762	-0.96585	0.81953	0.069931	0.24458		65	19	2	56	0.22619	0.965517	0.739327
55	locus_2836	142	locus_2836_142	0.09762	-0.96585	0.81953	-0.054851	0.22449		10	52	8	48	0.83871	0.857143	0.0184332
1161	locus_29262	157	locus_29262_157	0.09762	-0.96585	0.81953	-0.047815	0.22598		50	6	49	3	0.107143	0.0576923	0.0494505
1198	locus_29753	137	locus_29753_137	0.09762	-0.96585	0.81953	-0.054464	0.22454		62	10	38	10	0.138889	0.208333	0.0694444
1199	locus_29753	142	locus_29753_142	0.09762	-0.96585	0.81953	-0.050433	0.22553		11	63	7	41	0.851351	0.854167	0.00281532
1259	locus_29994	91	locus_29994_91	0.09762	-0.96585	0.81953	-0.048217	0.2256		6	46	5	43	0.884615	0.895833	0.0112179
1382	locus_32511	265	locus_32511_265	0.09762	-0.96585	0.81953	-0.059325	0.22395		76	32	57	17	0.296296	0.22973	0.0665666
1804	locus_41699	41	locus_41699_41	0.09762	-0.96585	0.81953	-0.022026	0.2291		3	81	11	61	0.964286	0.847222	0.117063
2558	locus_61683	199	locus_61683_199	0.09762	-0.96585	0.81953	-0.052799	0.22455		93	17	56	20	0.154545	0.263158	0.108612
160	locus_6304	239	locus_6304_239	0.09762	-0.96585	0.81953	-0.062062	0.22342		81	19	60	14	0.19	0.189189	0.000810811
8	locus_685	30	locus_685_30	0.09762	-0.96585	0.81953	-0.052311	0.22474		75	21	50	8	0.21875	0.137931	0.080819
2752	locus_69933	32	locus_69933_32	0.09762	-0.96585	0.81953	0.02682	0.23755		100	8	78	0	0.0740741	0	0.0740741
2776	locus_70739	215	locus_70739_215	0.09762	-0.96585	0.81953	-0.046904	0.22535		27	65	11	59	0.706522	0.842857	0.136335
2815	locus_71425	91	locus_71425_91	0.09762	-0.96585	0.81953	-0.051232	0.22515		83	13	67	9	0.135417	0.118421	0.0169956
206	locus_7359	158	locus_7359_158	0.09762	-0.96585	0.81953	-0.047217	0.22582		62	18	61	9	0.225	0.128571	0.0964286
3037	locus_76269	50	locus_76269_50	0.09762	-0.96585	0.81953	-0.039653	0.22635		33	49	12	44	0.597561	0.785714	0.188153
3083	locus_77153	128	locus_77153_128	0.09762	-0.96585	0.81953	-0.052884	0.22466		18	46	18	26	0.71875	0.590909	0.127841
3099	locus_77366	185	locus_77366_185	0.09762	-0.96585	0.81953	-0.063133	0.22406		19	91	14	64	0.827273	0.820513	0.00675991
3158	locus_79062	105	locus_79062_105	0.09762	-0.96585	0.81953	-0.036317	0.22715		5	85	9	65	0.944444	0.878378	0.0660661
3294	locus_82951	206	locus_82951_206	0.09762	-0.96585	0.81953	-0.050105	0.22534		25	59	13	53	0.702381	0.80303	0.100649
293	locus_8724	25	locus_8724_25	0.09762	-0.96585	0.81953	-0.053903	0.22457		42	34	38	16	0.447368	0.296296	0.151072
3547	locus_98554	39	locus_98554_39	0.09762	-0.96585	0.81953	-0.032752	0.2275		14	82	3	51	0.854167	0.944444	0.0902778
402	locus_11481	52	locus_11481_52	0.097419	-0.96684	0.82123	-0.057283	0.22402		15	51	23	37	0.772727	0.616667	0.156061
4600	locus_122301	210	locus_122301_210	0.097419	-0.96684	0.82123	-0.057279	0.22437		29	75	12	56	0.721154	0.823529	0.102376
4630	locus_122744	133	locus_122744_133	0.097419	-0.96684	0.82123	-0.049189	0.22578		7	113	7	75	0.941667	0.914634	0.0270325
4906	locus_127681	78	locus_127681_78	0.097419	-0.96684	0.82123	-0.044439	0.22588		17	101	9	73	0.855932	0.890244	0.0343117
5127	locus_129678	7	locus_129678_7	0.097419	-0.96684	0.82123	-0.05411	0.22445		90	30	67	13	0.25	0.1625	0.0875
481	locus_13079	29	locus_13079_29	0.097419	-0.96684	0.82123	-0.036793	0.22752		4	74	4	72	0.948718	0.947368	0.00134953
5211	locus_130944	151	locus_130944_151	0.097419	-0.96684	0.82123	0.067078	0.244		3	103	56	20	0.971698	0.263158	0.70854
5220	locus_131026	223	locus_131026_223	0.097419	-0.96684	0.82123	-0.053855	0.22481		85	33	61	17	0.279661	0.217949	0.0617123
5231	locus_131134	43	locus_131134_43	0.097419	-0.96684	0.82123	-0.062684	0.22348		21	61	15	29	0.743902	0.659091	0.0848115
5278	locus_131817	214	locus_131817_214	0.097419	-0.96684	0.82123	-0.054901	0.22404		55	65	51	31	0.541667	0.378049	0.163618
5394	locus_135687	264	locus_135687_264	0.097419	-0.96684	0.82123	-0.051281	0.22487		63	47	51	21	0.427273	0.291667	0.135606
5531	locus_137980	59	locus_137980_59	0.097419	-0.96684	0.82123	-0.058429	0.2246		108	12	74	6	0.1	0.075	0.025
5566	locus_138971	279	locus_138971_279	0.097419	-0.96684	0.82123	-0.039598	0.22663		95	21	50	28	0.181034	0.358974	0.17794
5680	locus_145343	81	locus_145343_81	0.097419	-0.96684	0.82123	-0.043614	0.22611		60	6	44	6	0.0909091	0.12	0.0290909
548	locus_14590	195	locus_14590_195	0.097419	-0.96684	0.82123	-0.062655	0.2236		28	44	23	29	0.611111	0.557692	0.0534188
5689	locus_146188	158	locus_146188_158	0.097419	-0.96684	0.82123	0.052837	0.24176		22	60	0	82	0.731707	1	0.268293
5714	locus_147366	100	locus_147366_100	0.097419	-0.96684	0.82123	0.034233	0.23838		87	19	74	0	0.179245	0	0.179245
6136	locus_152781	202	locus_152781_202	0.097419	-0.96684	0.82123	-0.028174	0.2284		17	97	4	72	0.850877	0.947368	0.0964912
6463	locus_156041	126	locus_156041_126	0.097419	-0.96684	0.82123	-0.052158	0.22478		63	13	45	5	0.171053	0.1	0.0710526
6858	locus_162879	241	locus_162879_241	0.097419	-0.96684	0.82123	0.046703	0.24045		23	53	0	54	0.697368	1	0.302632
715	locus_17478	49	locus_17478_49	0.097419	-0.96684	0.82123	-0.051809	0.22478		37	59	17	55	0.614583	0.763889	0.149306
759	locus_18173	171	locus_18173_171	0.097419	-0.96684	0.82123	-0.046882	0.22568		6	68	6	52	0.918919	0.896552	0.0223672
848	locus_19299	117	locus_19299_117	0.097419	-0.96684	0.82123	-0.066388	0.2228		30	50	15	41	0.625	0.732143	0.107143
1407	locus_32918	19	locus_32918_19	0.097419	-0.96684	0.82123	-0.053319	0.22503		77	15	53	9	0.163043	0.145161	0.0178822
1502	locus_33974	268	locus_33974_268	0.097419	-0.96684	0.82123	-0.062729	0.22364		78	14	38	8	0.152174	0.173913	0.0217391
97	locus_4082	77	locus_4082_77	0.097419	-0.96684	0.82123	-0.061507	0.22368		72	16	52	12	0.181818	0.1875	0.00568182
1992	locus_50404	264	locus_50404_264	0.097419	-0.96684	0.82123	-0.036413	0.2274		7	91	2	70	0.928571	0.972222	0.0436508
2123	locus_51657	129	locus_51657_129	0.097419	-0.96684	0.82123	-0.04268	0.2263		12	94	5	67	0.886792	0.930556	0.0437631
2377	locus_56084	19	locus_56084_19	0.097419	-0.96684	0.82123	-0.051365	0.22514		78	14	39	13	0.152174	0.25	0.0978261
2502	locus_59424	39	locus_59424_39	0.097419	-0.96684	0.82123	-0.033759	0.22749		82	4	36	4	0.0465116	0.1	0.0534884
2762	locus_70638	1	locus_70638_1	0.097419	-0.96684	0.82123	0.014632	0.23555		5	81	0	62	0.94186	1	0.0581395
2857	locus_72039	4	locus_72039_4	0.097419	-0.96684	0.82123	-0.052239	0.22516		7	61	4	44	0.897059	0.916667	0.0196078
2936	locus_73332	226	locus_73332_226	0.097419	-0.96684	0.82123	-0.063819	0.22342		24	58	14	26	0.707317	0.65	0.0573171
3084	locus_77153	129	locus_77153_129	0.097419	-0.96684	0.82123	-0.056862	0.22419		18	46	18	28	0.71875	0.608696	0.110054
3092	locus_77153	238	locus_77153_238	0.097419	-0.96684	0.82123	-0.034602	0.22714		58	6	46	2	0.09375	0.0416667	0.0520833
3161	locus_79062	213	locus_79062_213	0.097419	-0.96684	0.82123	-0.060394	0.22399		23	67	24	50	0.744444	0.675676	0.0687688
3207	locus_80411	12	locus_80411_12	0.097419	-0.96684	0.82123	0.056151	0.24226		114	0	60	18	0	0.230769	0.230769
3208	locus_80411	87	locus_80411_87	0.097419	-0.96684	0.82123	0.059313	0.24293		114	0	59	19	0	0.24359	0.24359
3539	locus_98000	258	locus_98000_258	0.097419	-0.96684	0.82123	-0.067235	0.22322		64	30	50	16	0.319149	0.242424	0.0767247
3891	locus_107808	152	locus_107808_152	0.097219	-0.96783	0.82292	-0.057769	0.22428		22	62	24	44	0.738095	0.647059	0.0910364
400	locus_11481	14	locus_11481_14	0.097219	-0.96783	0.82292	-0.05977	0.22391		51	15	47	13	0.227273	0.216667	0.0106061
4120	locus_116336	273	locus_116336_273	0.097219	-0.96783	0.82292	-0.041996	0.22713		10	106	5	73	0.913793	0.935897	0.0221043
4216	locus_117459	282	locus_117459_282	0.097219	-0.96783	0.82292	-0.050543	0.2249		37	69	41	39	0.650943	0.4875	0.163443
4420	locus_118966	78	locus_118966_78	0.097219	-0.96783	0.82292	-0.035929	0.22682		6	106	12	60	0.946429	0.833333	0.113095
4501	locus_120724	76	locus_120724_76	0.097219	-0.96783	0.82292	-0.044564	0.22603		6	72	2	36	0.923077	0.947368	0.0242915
4535	locus_121082	245	locus_121082_245	0.097219	-0.96783	0.82292	0.064268	0.2437		0	94	17	37	1	0.685185	0.314815
4790	locus_126735	255	locus_126735_255	0.097219	-0.96783	0.82292	0.057151	0.24189		117	1	35	45	0.00847458	0.5625	0.554025
5494	locus_137431	146	locus_137431_146	0.097219	-0.96783	0.82292	-0.046661	0.22546		18	98	22	54	0.844828	0.710526	0.134301
5646	locus_143871	201	locus_143871_201	0.097219	-0.96783	0.82292	-0.038047	0.22698		76	8	65	3	0.0952381	0.0441176	0.0511204
5691	locus_146619	76	locus_146619_76	0.097219	-0.96783	0.82292	-0.03174	0.22834		91	5	70	2	0.0520833	0.0277778	0.0243056
5828	locus_149106	199	locus_149106_199	0.097219	-0.96783	0.82292	-0.054309	0.2246		34	66	28	32	0.66	0.533333	0.126667
6190	locus_153478	77	locus_153478_77	0.097219	-0.96783	0.82292	0.07198	0.24527		0	120	28	54	1	0.658537	0.341463
6325	locus_154957	144	locus_154957_144	0.097219	-0.96783	0.82292	-0.03241	0.22777		85	11	69	3	0.114583	0.0416667	0.0729167
6958	locus_167195	187	locus_167195_187	0.097219	-0.96783	0.82292	-0.059575	0.22433		99	19	68	12	0.161017	0.15	0.0110169
662	locus_16993	234	locus_16993_234	0.097219	-0.96783	0.82292	-0.049576	0.22537		99	7	70	8	0.0660377	0.102564	0.0365264
698	locus_17362	186	locus_17362_186	0.097219	-0.96783	0.82292	-0.05592	0.22493		78	8	44	8	0.0930233	0.153846	0.0608229
720	locus_17508	100	locus_17508_100	0.097219	-0.96783	0.82292	0.061117	0.24308		0	104	21	49	1	0.7	0.3
780	locus_18467	249	locus_18467_249	0.097219	-0.96783	0.82292	-0.067338	0.22294		23	93	13	67	0.801724	0.8375	0.0357759
803	locus_19011	73	locus_19011_73	0.097219	-0.96783	0.82292	-0.05483	0.22415		37	27	46	18	0.421875	0.28125	0.140625
1007	locus_24208	204	locus_24208_204	0.097219	-0.96783	0.82292	-0.039952	0.22652		10	74	3	53	0.880952	0.946429	0.0654762
1200	locus_29753	165	locus_29753_165	0.097219	-0.96783	0.82292	-0.044883	0.2259		11	63	12	36	0.851351	0.75	0.101351
1371	locus_32242	205	locus_32242_205	0.097219	-0.96783	0.82292	-0.056021	0.22425		18	96	18	60	0.842105	0.769231	0.0728745
1583	locus_34358	177	locus_34358_177	0.097219	-0.96783	0.82292	-0.054926	0.2249		83	7	62	8	0.0777778	0.114286	0.0365079
1697	locus_37913	167	locus_37913_167	0.097219	-0.96783	0.82292	0.065707	0.2436		4	66	44	10	0.942857	0.185185	0.757672
1848	locus_42656	182	locus_42656_182	0.097219	-0.96783	0.82292	0.072839	0.24523		61	7	6	52	0.102941	0.896552	0.793611
2048	locus_51054	45	locus_51054_45	0.097219	-0.96783	0.82292	-0.044181	0.22617		70	10	41	3	0.125	0.0681818	0.0568182
2334	locus_54505	217	locus_54505_217	0.097219	-0.96783	0.82292	0.06677	0.24399		16	70	55	3	0.813953	0.0517241	0.762229
2474	locus_58123	91	locus_58123_91	0.097219	-0.96783	0.82292	-0.045993	0.22534		8	100	12	66	0.925926	0.846154	0.0797721
2646	locus_66327	44	locus_66327_44	0.097219	-0.96783	0.82292	0.069037	0.24421		11	105	71	9	0.905172	0.1125	0.792672
2743	locus_68499	90	locus_68499_90	0.097219	-0.96783	0.82292	-0.044368	0.22614		107	7	78	4	0.0614035	0.0487805	0.012623
2778	locus_70781	80	locus_70781_80	0.097219	-0.96783	0.82292	0.026556	0.23732		98	16	78	0	0.140351	0	0.140351
3021	locus_75672	99	locus_75672_99	0.097219	-0.96783	0.82292	-0.040795	0.22636		6	92	9	63	0.938776	0.875	0.0637755
3108	locus_77634	99	locus_77634_99	0.097219	-0.96783	0.82292	-0.060538	0.22381		75	13	53	13	0.147727	0.19697	0.0492424
3237	locus_81225	100	locus_81225_100	0.097219	-0.96783	0.82292	-0.060866	0.2237		58	52	45	25	0.472727	0.357143	0.115584
255	locus_8206	41	locus_8206_41	0.097219	-0.96783	0.82292	-0.058595	0.2238		22	80	19	45	0.784314	0.703125	0.0811887
305	locus_9088	2	locus_9088_2	0.097219	-0.96783	0.82292	-0.057399	0.22439		12	50	9	39	0.806452	0.8125	0.00604839
3442	locus_94773	60	locus_94773_60	0.097219	-0.96783	0.82292	-0.019598	0.23009		5	115	2	80	0.958333	0.97561	0.0172764
3536	locus_98000	223	locus_98000_223	0.097219	-0.96783	0.82292	-0.055558	0.22479		74	16	54	12	0.177778	0.181818	0.0040404
3603	locus_99736	68	locus_99736_68	0.097219	-0.96783	0.82292	-0.044429	0.22634		72	4	44	4	0.0526316	0.0833333	0.0307018
4240	locus_117558	272	locus_117558_272	0.097019	-0.96882	0.82406	-0.05923	0.22363		45	41	26	44	0.476744	0.628571	0.151827
4293	locus_117878	88	locus_117878_88	0.097019	-0.96882	0.82406	0.029689	0.23743		0	116	10	70	1	0.875	0.125
5037	locus_128592	142	locus_128592_142	0.097019	-0.96882	0.82406	-0.049277	0.22587		10	108	9	67	0.915254	0.881579	0.0336753
5365	locus_134435	137	locus_134435_137	0.097019	-0.96882	0.82406	-0.038795	0.22711		6	84	4	40	0.933333	0.909091	0.0242424
553	locus_14735	131	locus_14735_131	0.097019	-0.96882	0.82406	-0.061819	0.22375		64	24	51	15	0.272727	0.227273	0.0454545
5855	locus_149378	164	locus_149378_164	0.097019	-0.96882	0.82406	0.068112	0.24411		105	13	8	68	0.110169	0.894737	0.784567
6236	locus_153916	185	locus_153916_185	0.097019	-0.96882	0.82406	-0.056856	0.22433		51	9	57	7	0.15	0.109375	0.040625
6252	locus_154004	115	locus_154004_115	0.097019	-0.96882	0.82406	-0.04513	0.22617		10	88	5	71	0.897959	0.934211	0.0362513
6335	locus_155204	232	locus_155204_232	0.097019	-0.96882	0.82406	-0.069545	0.22319		66	52	45	35	0.440678	0.4375	0.00317797
6439	locus_155866	55	locus_155866_55	0.097019	-0.96882	0.82406	-0.037983	0.22722		79	7	61	3	0.0813953	0.046875	0.0345203
6690	locus_159482	149	locus_159482_149	0.097019	-0.96882	0.82406	-0.050312	0.22527		90	10	56	8	0.1	0.125	0.025
6780	locus_160604	208	locus_160604_208	0.097019	-0.96882	0.82406	-0.033787	0.22787		58	4	55	5	0.0645161	0.0833333	0.0188172
6959	locus_167195	188	locus_167195_188	0.097019	-0.96882	0.82406	-0.070646	0.22279		99	19	68	12	0.161017	0.15	0.0110169
699	locus_17362	213	locus_17362_213	0.097019	-0.96882	0.82406	-0.04531	0.22548		50	34	38	14	0.404762	0.269231	0.135531
708	locus_17430	146	locus_17430_146	0.097019	-0.96882	0.82406	-0.070533	0.22236		54	58	41	35	0.517857	0.460526	0.0573308
1195	locus_29753	80	locus_29753_80	0.097019	-0.96882	0.82406	-0.064467	0.2231		52	22	29	17	0.297297	0.369565	0.0722679
1603	locus_34407	77	locus_34407_77	0.097019	-0.96882	0.82406	-0.054778	0.22486		83	13	68	10	0.135417	0.128205	0.00721154
1626	locus_34597	119	locus_34597_119	0.097019	-0.96882	0.82406	-0.053312	0.22432		86	20	46	26	0.188679	0.361111	0.172432
1854	locus_42700	149	locus_42700_149	0.097019	-0.96882	0.82406	-0.04002	0.22645		98	6	66	12	0.0576923	0.153846	0.0961538
2036	locus_50879	141	locus_50879_141	0.097019	-0.96882	0.82406	-0.054847	0.22467		15	81	8	62	0.84375	0.885714	0.0419643
2369	locus_55648	55	locus_55648_55	0.097019	-0.96882	0.82406	-0.05141	0.22515		34	8	58	8	0.190476	0.121212	0.0692641
2439	locus_57704	123	locus_57704_123	0.097019	-0.96882	0.82406	-0.06181	0.22327		25	33	19	23	0.568966	0.547619	0.0213465
2604	locus_63450	220	locus_63450_220	0.097019	-0.96882	0.82406	-0.048525	0.22568		11	107	12	64	0.90678	0.842105	0.0646744
2869	locus_72039	156	locus_72039_156	0.097019	-0.96882	0.82406	-0.05446	0.22464		20	48	19	29	0.705882	0.604167	0.101716
3080	locus_77153	123	locus_77153_123	0.097019	-0.96882	0.82406	-0.065151	0.22331		33	31	22	24	0.484375	0.521739	0.0373641
3163	locus_79062	265	locus_79062_265	0.097019	-0.96882	0.82406	-0.051417	0.22483		18	72	23	51	0.8	0.689189	0.110811
275	locus_8510	92	locus_8510_92	0.097019	-0.96882	0.82406	-0.054561	0.22448		12	102	15	63	0.894737	0.807692	0.0870445
3498	locus_97130	3	locus_97130_3	0.097019	-0.96882	0.82406	-0.040885	0.22622		16	86	6	70	0.843137	0.921053	0.0779154
361	locus_10233	223	locus_10233_223	0.096819	-0.96981	0.82572	-0.040046	0.22612		22	96	27	47	0.813559	0.635135	0.178424
3721	locus_102379	75	locus_102379_75	0.096819	-0.96981	0.82572	-0.054172	0.22455		16	84	12	34	0.84	0.73913	0.10087
4007	locus_114300	11	locus_114300_11	0.096819	-0.96981	0.82572	-0.041624	0.22684		106	6	55	3	0.0535714	0.0517241	0.00184729
4162	locus_116801	260	locus_116801_260	0.096819	-0.96981	0.82572	-0.048663	0.22524		85	17	43	19	0.166667	0.306452	0.139785
4302	locus_117968	67	locus_117968_67	0.096819	-0.96981	0.82572	-0.061336	0.22359		32	82	13	53	0.719298	0.80303	0.0837321
4323	locus_118170	25	locus_118170_25	0.096819	-0.96981	0.82572	-0.038035	0.22713		19	101	5	77	0.841667	0.939024	0.0973577
4402	locus_118759	13	locus_118759_13	0.096819	-0.96981	0.82572	0.042516	0.24002		98	22	80	0	0.183333	0	0.183333
4496	locus_120697	211	locus_120697_211	0.096819	-0.96981	0.82572	-0.047911	0.2257		9	107	10	72	0.922414	0.878049	0.044365
4743	locus_126115	275	locus_126115_275	0.096819	-0.96981	0.82572	0.064679	0.24376		0	96	22	42	1	0.65625	0.34375
4847	locus_127120	102	locus_127120_102	0.096819	-0.96981	0.82572	-0.06261	0.22375		80	36	56	18	0.310345	0.243243	0.0671016
4885	locus_127562	42	locus_127562_42	0.096819	-0.96981	0.82572	-0.040003	0.2274		109	7	76	4	0.0603448	0.05	0.0103448
5050	locus_128822	16	locus_128822_16	0.096819	-0.96981	0.82572	-0.053896	0.22446		83	29	46	30	0.258929	0.394737	0.135808
495	locus_13267	34	locus_13267_34	0.096819	-0.96981	0.82572	-0.049666	0.22508		76	26	44	28	0.254902	0.388889	0.133987
5323	locus_133054	135	locus_133054_135	0.096819	-0.96981	0.82572	-0.042399	0.22687		8	112	4	74	0.933333	0.948718	0.0153846
5635	locus_143822	55	locus_143822_55	0.096819	-0.96981	0.82572	-0.045839	0.22616		103	7	66	6	0.0636364	0.0833333	0.019697
5860	locus_149382	98	locus_149382_98	0.096819	-0.96981	0.82572	-0.043799	0.22581		35	83	13	67	0.70339	0.8375	0.13411
6404	locus_155628	194	locus_155628_194	0.096819	-0.96981	0.82572	-0.061272	0.22345		57	53	42	24	0.481818	0.363636	0.118182
6772	locus_160604	4	locus_160604_4	0.096819	-0.96981	0.82572	-0.051001	0.2253		6	56	7	51	0.903226	0.87931	0.0239155
6782	locus_160604	239	locus_160604_239	0.096819	-0.96981	0.82572	-0.050752	0.2249		35	25	24	36	0.416667	0.6	0.183333
6795	locus_160792	44	locus_160792_44	0.096819	-0.96981	0.82572	0.06682	0.24443		82	0	32	14	0	0.304348	0.304348
7050	locus_170167	180	locus_170167_180	0.096819	-0.96981	0.82572	-0.050466	0.22599		9	111	6	74	0.925	0.925	0
37	locus_2217	263	locus_2217_263	0.096819	-0.96981	0.82572	-0.038036	0.22728		114	6	72	8	0.05	0.1	0.05
1134	locus_28241	140	locus_28241_140	0.096819	-0.96981	0.82572	-0.04201	0.22673		4	54	6	48	0.931034	0.888889	0.0421456
1156	locus_29262	8	locus_29262_8	0.096819	-0.96981	0.82572	-0.049554	0.22503		24	32	32	20	0.571429	0.384615	0.186813
66	locus_3033	251	locus_3033_251	0.096819	-0.96981	0.82572	0.059283	0.24265		38	78	78	2	0.672414	0.025	0.647414
1766	locus_40271	69	locus_40271_69	0.096819	-0.96981	0.82572	-0.04232	0.22695		8	104	4	60	0.928571	0.9375	0.00892857
1840	locus_42468	184	locus_42468_184	0.096819	-0.96981	0.82572	-0.051401	0.2247		56	32	35	11	0.363636	0.23913	0.124506
1971	locus_47656	240	locus_47656_240	0.096819	-0.96981	0.82572	-0.043559	0.22588		32	84	10	70	0.724138	0.875	0.150862
2003	locus_50573	65	locus_50573_65	0.096819	-0.96981	0.82572	0.067644	0.24399		95	19	5	69	0.166667	0.932432	0.765766
111	locus_5246	192	locus_5246_192	0.096819	-0.96981	0.82572	-0.049447	0.22492		85	35	41	31	0.291667	0.430556	0.138889
2225	locus_52825	247	locus_52825_247	0.096819	-0.96981	0.82572	-0.041054	0.2264		20	96	4	52	0.827586	0.928571	0.100985
2342	locus_54579	210	locus_54579_210	0.096819	-0.96981	0.82572	-0.02772	0.22838		107	3	69	7	0.0272727	0.0921053	0.0648325
2673	locus_66491	245	locus_66491_245	0.096819	-0.96981	0.82572	-0.061685	0.22355		58	36	49	17	0.382979	0.257576	0.125403
2683	locus_66820	236	locus_66820_236	0.096819	-0.96981	0.82572	-0.04854	0.22487		69	39	31	37	0.361111	0.544118	0.183007
2779	locus_70781	119	locus_70781_119	0.096819	-0.96981	0.82572	-0.054582	0.22469		23	91	11	67	0.798246	0.858974	0.0607287
2826	locus_71612	27	locus_71612_27	0.096819	-0.96981	0.82572	0.018365	0.23583		11	77	0	46	0.875	1	0.125
[truncated: 5,058 more rows]

## Sheet: supplementary table 4
chrom	matchStart	matchEnd	query_name	matchStrand	gene	geneStart	geneEnd	geneStrand	geneDescription
NC_045541.1	13589610	13589753	locus_37859.fas	+	TMEFF2	13559523	13885171	+	ID=gene-TMEFF2;Dbxref=GeneID:116513829;Name=TMEFF2;gbkey=Gene;gene=TMEFF2;gene_biotype=protein_coding
NC_045541.1	26392387	26392530	locus_37859.fas	+	GAD1	26378034	26440404	-	ID=gene-GAD1;Dbxref=GeneID:116511144;Name=GAD1;gbkey=Gene;gene=GAD1;gene_biotype=protein_coding
NC_045541.1	140313142	140313280	locus_138705.fas	-	LOC116503179	140309283	140325967	-	ID=gene-LOC116503179;Dbxref=GeneID:116503179;Name=LOC116503179;gbkey=Gene;gene=LOC116503179;gene_biotype=lncRNA
NC_045542.1	34338723	34338978	locus_103667.fas	-	LOC116504387	34270419	34357016	-	ID=gene-LOC116504387;Dbxref=GeneID:116504387;Name=LOC116504387;gbkey=Gene;gene=LOC116504387;gene_biotype=lncRNA
NC_045542.1	51760414	51760673	locus_18627.fas	-	LOC116523915	51754007	51775305	-	ID=gene-LOC116523915;Dbxref=GeneID:116523915;Name=LOC116523915;gbkey=Gene;gene=LOC116523915;gene_biotype=protein_coding
NC_045543.1	60081109	60081248	locus_138705.fas	+	LOC116506170	60081848	60194826	+	ID=gene-LOC116506170;Dbxref=GeneID:116506170;Name=LOC116506170;gbkey=Gene;gene=LOC116506170;gene_biotype=protein_coding
NC_045544.1	4435825	4435968	locus_37859.fas	-	TMEM14A	4424131	4437383	+	ID=gene-TMEM14A;Dbxref=GeneID:116507103;Name=TMEM14A;gbkey=Gene;gene=TMEM14A;gene_biotype=protein_coding
NC_045544.1	5400217	5400360	locus_37859.fas	+	HMGCLL1	5383768	5448833	-	ID=gene-HMGCLL1;Dbxref=GeneID:116507187;Name=HMGCLL1;gbkey=Gene;gene=HMGCLL1;gene_biotype=protein_coding
NC_045544.1	51853232	51853375	locus_37859.fas	+	STXBP5	51800980	51954651	+	ID=gene-STXBP5;Dbxref=GeneID:116507549;Name=STXBP5;gbkey=Gene;gene=STXBP5;gene_biotype=protein_coding
NC_045545.1	76004514	76004658	locus_53079.fas	-	SLC13A3	75956916	76011135	-	ID=gene-SLC13A3;Dbxref=GeneID:116508761;Name=SLC13A3;gbkey=Gene;gene=SLC13A3;gene_biotype=protein_coding
NC_045545.1	76412578	76412722	locus_166362.fas	-	ZMYND8	76340267	76433581	-	ID=gene-ZMYND8;Dbxref=GeneID:116508885;Name=ZMYND8;gbkey=Gene;gene=ZMYND8;gene_biotype=protein_coding
NC_045545.1	76412763	76412894	locus_166362.fas	-	ZMYND8	76340267	76433581	-	ID=gene-ZMYND8;Dbxref=GeneID:116508885;Name=ZMYND8;gbkey=Gene;gene=ZMYND8;gene_biotype=protein_coding
NC_045550.1	21200197	21200456	locus_18627.fas	-	CFAP58	21120178	21223960	-	ID=gene-CFAP58;Dbxref=GeneID:116514407;Name=CFAP58;gbkey=Gene;gene=CFAP58;gene_biotype=protein_coding
NC_045550.1	22472927	22473066	locus_138705.fas	+	CNNM2	22384693	22522487	-	ID=gene-CNNM2;Dbxref=GeneID:116513788;Name=CNNM2;gbkey=Gene;gene=CNNM2;gene_biotype=protein_coding
NC_045550.1	46776731	46776874	locus_28576.fas	-	PLCH1	46664182	46785462	-	ID=gene-PLCH1;Dbxref=GeneID:116513654;Name=PLCH1;gbkey=Gene;gene=PLCH1;gene_biotype=protein_coding
NC_045550.1	46777003	46777129	locus_28576.fas	-	PLCH1	46664182	46785462	-	ID=gene-PLCH1;Dbxref=GeneID:116513654;Name=PLCH1;gbkey=Gene;gene=PLCH1;gene_biotype=protein_coding
NC_045550.1	49288093	49288235	locus_66371.fas	-	KPNA4	49274856	49308117	-	ID=gene-KPNA4;Dbxref=GeneID:116513640;Name=KPNA4;gbkey=Gene;gene=KPNA4;gene_biotype=protein_coding
NC_045551.1	32315470	32315609	locus_138705.fas	+	GABRB3	32231109	32380498	+	ID=gene-GABRB3;Dbxref=GeneID:116514864;Name=GABRB3;gbkey=Gene;gene=GABRB3;gene_biotype=protein_coding
NC_045553.1	13463464	13463607	locus_37859.fas	-	SLC15A4	13448525	13480759	+	ID=gene-SLC15A4;Dbxref=GeneID:116516921;Name=SLC15A4;gbkey=Gene;gene=SLC15A4;gene_biotype=protein_coding
NC_045553.1	17265512	17265655	locus_37859.fas	-	PRR14L	17256677	17296683	-	ID=gene-PRR14L;Dbxref=GeneID:116516536;Name=PRR14L;gbkey=Gene;gene=PRR14L;gene_biotype=protein_coding
NC_045553.1	28574450	28574593	locus_37859.fas	+	LOC116517075	28566046	28616522	+	ID=gene-LOC116517075;Dbxref=GeneID:116517075;Name=LOC116517075;gbkey=Gene;gene=LOC116517075;gene_biotype=protein_coding
NC_045558.1	6011392	6011535	locus_37859.fas	+	DLEC1	5971329	6058120	-	ID=gene-DLEC1;Dbxref=GeneID:116523084;Name=DLEC1;gbkey=Gene;gene=DLEC1;gene_biotype=protein_coding
NC_045558.1	30891014	30891157	locus_37859.fas	-	VPS50	30860589	30954615	+	ID=gene-VPS50;Dbxref=GeneID:116522474;Name=VPS50;gbkey=Gene;gene=VPS50;gene_biotype=protein_coding
NC_045558.1	37985902	37986041	locus_138705.fas	-	SNX13	37900966	38015078	-	ID=gene-SNX13;Dbxref=GeneID:116520656;Name=SNX13;gbkey=Gene;gene=SNX13;gene_biotype=protein_coding
NC_045558.1	39398029	39398297	locus_62157.fas	-	LOC116522249	39379650	39545688	-	ID=gene-LOC116522249;Dbxref=GeneID:116522249;Name=LOC116522249;gbkey=Gene;gene=LOC116522249;gene_biotype=lncRNA
NC_045558.1	74690035	74690178	locus_37859.fas	-	STK17A	74684270	74728201	+	ID=gene-STK17A;Dbxref=GeneID:116520479;Name=STK17A;gbkey=Gene;gene=STK17A;gene_biotype=protein_coding
NC_045558.1	81819643	81819786	locus_37859.fas	-	MSANTD3	81799947	81842993	-	ID=gene-MSANTD3;Dbxref=GeneID:116522147;Name=MSANTD3;gbkey=Gene;gene=MSANTD3;gene_biotype=protein_coding
NC_045558.1	82955415	82955546	locus_24957.fas	+	TMEM245	82920580	82977259	-	ID=gene-TMEM245;Dbxref=GeneID:116522143;Name=TMEM245;gbkey=Gene;gene=TMEM245;gene_biotype=protein_coding
NC_045558.1	82955630	82955774	locus_24957.fas	+	TMEM245	82920580	82977259	-	ID=gene-TMEM245;Dbxref=GeneID:116522143;Name=TMEM245;gbkey=Gene;gene=TMEM245;gene_biotype=protein_coding
NC_045558.1	94880591	94880871	locus_18127.fas	+	CACNB1	94870544	94924202	-	ID=gene-CACNB1;Dbxref=GeneID:116523089;Name=CACNB1;gbkey=Gene;gene=CACNB1;gene_biotype=protein_coding
NC_045558.1	95143621	95143888	locus_127585.fas	-	FBXL20	95094866	95156380	-	ID=gene-FBXL20;Dbxref=GeneID:116521126;Name=FBXL20;gbkey=Gene;gene=FBXL20;gene_biotype=protein_coding
NC_045558.1	95442521	95442664	locus_25322.fas	-	LOC116522509	95434284	95478009	-	ID=gene-LOC116522509;Dbxref=GeneID:116522509;Name=LOC116522509;gbkey=Gene;gene=LOC116522509;gene_biotype=lncRNA
NC_045558.1	95442758	95442889	locus_25322.fas	-	LOC116522509	95434284	95478009	-	ID=gene-LOC116522509;Dbxref=GeneID:116522509;Name=LOC116522509;gbkey=Gene;gene=LOC116522509;gene_biotype=lncRNA
NC_045558.1	95659303	95659434	locus_137854.fas	+	PGAP3	95640725	95666035	-	ID=gene-PGAP3;Dbxref=GeneID:116522781;Name=PGAP3;gbkey=Gene;gene=PGAP3;gene_biotype=protein_coding
NC_045558.1	95659522	95659666	locus_137854.fas	+	PGAP3	95640725	95666035	-	ID=gene-PGAP3;Dbxref=GeneID:116522781;Name=PGAP3;gbkey=Gene;gene=PGAP3;gene_biotype=protein_coding
NC_045558.1	101829112	101829254	locus_137021.fas	-	CBX1	101822059	101835406	-	ID=gene-CBX1;Dbxref=GeneID:116522171;Name=CBX1;gbkey=Gene;gene=CBX1;gene_biotype=protein_coding
NC_045558.1	101829361	101829492	locus_137021.fas	-	CBX1	101822059	101835406	-	ID=gene-CBX1;Dbxref=GeneID:116522171;Name=CBX1;gbkey=Gene;gene=CBX1;gene_biotype=protein_coding
